# Supplementary material for: Crystal structure of benzimidazolium salicylate
Source: Acta Crystallogr E Crystallogr Commun. 2015 Sep 26;71(Pt 10):o794–5. doi: 10.1107/S2056989015017764 (PMC4647433; doi:10.1107/S2056989015017764)
Supplement: Supplementary file 1 [file e-71-0o794-sup1.cif]

##############################################################################
#                                                                            #
# This CIF contains the data in a paper accepted for publication in          #
# Acta Crystallographica Section E. It conforms to the requirements of       #
# Notes for Authors for Acta Crystallographica Section E, and has been       #
# peer reviewed under the auspices of the IUCr Commission on Journals.       #
#                                                                            #
# Full details of the Crystallographic Information File format               #
# are given in the paper "The Crystallographic Information File (CIF):       #
# a New Standard Archive File for Crystallography" by S. R. Hall, F. H.      #
# Allen and I. D. Brown [Acta Cryst. (1991), A47, 655-685].                  #
#                                                                            #
# The current version of the core CIF dictionary is obtainable from          #
# ftp://ftp.iucr.org/pub/cif_core.dic.                                       #
#                                                                            #
# Software is freely available for graphical display of the structure(s)     #
# in this CIF. For information consult the CIF software page                 #
# http://www.iucr.org/resources/cif/software.                                #
#                                                                            #
# This file may be used for bona fide research purposes within the           #
# scientific community so long as proper attribution is given to the journal # 
# article from which it was obtained.                                        #
#                                                                            #
##############################################################################
data_global
_audit_creation_method     SHELXL97
_journal_date_recd_electronic     2015-09-12
_journal_date_accepted     2015-09-22
_journal_name_full     'Acta Crystallographica, Section E'
_journal_year     2015
_journal_volume     71
_journal_issue     10
_journal_page_first     o794
_journal_page_last     o795
_journal_paper_category     HO
_journal_paper_doi     10.1107/S2056989015017764
_journal_coeditor_code     SU5212
_publ_contact_author_name     'G. Chakkaravarthi'
_publ_contact_author_address
;
Department of Physics
CPCL Polytechnic College
Chennai 600 068
India
;
_publ_contact_author_email
                        'chakkaravarthi_2005@yahoo.com, ppkpresidency@gmail.com'
_publ_contact_author_fax     ?
_publ_contact_author_phone     '09940334668'
_publ_section_title
;
Crystal structure of benzimidazolium salicylate
;
loop_
    _publ_author_name
    _publ_author_address
    'M. Amudha'
;
Department of physics,
Presidency College,
Chennai 600 005
India
Department of Physics,
Aalim Muhammed Salegh College of Engineering,
Chennai 600 055,
India
;
    'P. Praveen Kumar'
;
Department of physics,
Presidency College,
Chennai 600 005
India
;
    'G. Chakkaravarthi'
;
Department of Physics,
CPCL Polytechnic College,
Chennai 600 068,
India
;
_publ_section_synopsis     .
data_I
_audit_creation_method     SHELXL-97
_chemical_name_systematic
;
1<i>H</i>-Benzimidazol-3-ium 2-hydroxybenzoate
;
_chemical_name_common     'Benzimidazolium salicylate'
_chemical_formula_moiety     'C7 H5 O3, C7 H7 N2'
_chemical_formula_sum     'C14 H12 N2 O3'
_chemical_formula_iupac     'C7 H7 N2 + , C7 H5 O3 -'
_chemical_formula_weight     256.26
_chemical_melting_point     ?
_symmetry_cell_setting     monoclinic
_symmetry_space_group_name_H-M     'P 21/c'
_symmetry_space_group_name_Hall     '-P 2ybc'
loop_
    _symmetry_equiv_pos_as_xyz
    'x, y, z'
    '-x, y+1/2, -z+1/2'
    '-x, -y, -z'
    'x, -y-1/2, z-1/2'
_cell_length_a     7.4776(3)
_cell_length_b     6.7002(2)
_cell_length_c     24.9017(9)
_cell_angle_alpha     90.00
_cell_angle_beta     94.445(2)
_cell_angle_gamma     90.00
_cell_volume     1243.86(8)
_cell_formula_units_Z     4
_cell_measurement_reflns_used     8207
_cell_measurement_theta_min     2.73
_cell_measurement_theta_max     31.02
_cell_measurement_temperature     295(2)
_exptl_crystal_description     block
_exptl_crystal_colour     colourless
_exptl_crystal_size_max     0.34
_exptl_crystal_size_mid     0.30
_exptl_crystal_size_min     0.25
_exptl_crystal_density_diffrn     1.368
_exptl_crystal_density_meas     ?
_exptl_crystal_density_method     'not measured'
_exptl_crystal_F_000     536
_exptl_absorpt_coefficient_mu     0.098
_exptl_absorpt_correction_type     multi-scan
_exptl_absorpt_process_details
;
(SADABS; Sheldrick, 1996)
;
_exptl_absorpt_correction_T_min     0.9674
_exptl_absorpt_correction_T_max     0.9759
_exptl_special_details     ?
_diffrn_ambient_temperature     295(2)
_diffrn_radiation_type     MoK\a
_diffrn_radiation_wavelength     0.71073
_diffrn_radiation_source     'fine-focus sealed tube'
_diffrn_radiation_monochromator     graphite
_diffrn_measurement_device_type     'Bruker Kappa APEXII CCD '
_diffrn_measurement_method     '\w and \f scan'
_diffrn_detector_area_resol_mean     ?
_diffrn_reflns_number     23125
_diffrn_reflns_av_R_equivalents     0.0244
_diffrn_reflns_av_sigmaI/netI     0.0225
_diffrn_reflns_theta_min     2.73
_diffrn_reflns_theta_max     39.35
_diffrn_reflns_theta_full     25.00
_diffrn_measured_fraction_theta_max     0.623
_diffrn_measured_fraction_theta_full     0.999
_diffrn_reflns_limit_h_min     -10
_diffrn_reflns_limit_h_max     10
_diffrn_reflns_limit_k_min     -11
_diffrn_reflns_limit_k_max     9
_diffrn_reflns_limit_l_min     -35
_diffrn_reflns_limit_l_max     35
_diffrn_standards_number     0
_diffrn_standards_interval_count     ?
_diffrn_standards_interval_time     0
_diffrn_standards_decay_%     ?
_refine_special_details
;
 Refinement of F^2^ against ALL reflections.  The weighted R-factor wR and
 goodness of fit S are based on F^2^, conventional R-factors R are based
 on F, with F set to zero for negative F^2^. The threshold expression of
 F^2^ > 2sigma(F^2^) is used only for calculating R-factors(gt) etc. and is
 not relevant to the choice of reflections for refinement.  R-factors based
 on F^2^ are statistically about twice as large as those based on F, and R-
 factors based on ALL data will be even larger.
;
_reflns_number_total     4606
_reflns_number_gt     3020
_reflns_threshold_expression     >2sigma(I)
_refine_ls_structure_factor_coef     Fsqd
_refine_ls_matrix_type     full
_refine_ls_R_factor_all     0.0822
_refine_ls_R_factor_gt     0.0481
_refine_ls_wR_factor_gt     0.1237
_refine_ls_wR_factor_ref     0.1422
_refine_ls_goodness_of_fit_ref     1.031
_refine_ls_restrained_S_all     1.031
_refine_ls_number_reflns     4606
_refine_ls_number_parameters     176
_refine_ls_number_restraints     1
_refine_ls_hydrogen_treatment     mixed
_refine_ls_weighting_scheme     calc
_refine_ls_weighting_details
         'calc w=1/[\s^2^(Fo^2^)+(0.0618P)^2^+0.2364P] where P=(Fo^2^+2Fc^2^)/3'
_atom_sites_solution_hydrogens     geom
_atom_sites_solution_primary     direct
_atom_sites_solution_secondary     difmap
_refine_ls_shift/su_max     0.000
_refine_ls_shift/su_mean     0.000
_refine_diff_density_max     0.348
_refine_diff_density_min     -0.259
_refine_ls_extinction_method     SHELXL
_refine_ls_extinction_coef     0.025(3)
_refine_ls_extinction_expression
                                  'Fc^*^=kFc[1+0.001xFc^2^\l^3^/sin(2\q)]^-1/4^'
loop_
    _atom_type_symbol
    _atom_type_description
    _atom_type_scat_dispersion_real
    _atom_type_scat_dispersion_imag
    _atom_type_scat_source
    'C' 'C' 0.0033 0.0016
                         'International Tables Vol C Tables 4.2.6.8 and 6.1.1.4'
    'H' 'H' 0.0000 0.0000
                         'International Tables Vol C Tables 4.2.6.8 and 6.1.1.4'
    'N' 'N' 0.0061 0.0033
                         'International Tables Vol C Tables 4.2.6.8 and 6.1.1.4'
    'O' 'O' 0.0106 0.0060
                         'International Tables Vol C Tables 4.2.6.8 and 6.1.1.4'
_computing_data_collection
;
APEX2 (Bruker, 2004)
;
_computing_cell_refinement
;
SAINT (Bruker, 2004)
;
_computing_data_reduction
;
SAINT (Bruker, 2004)
;
_computing_structure_solution
;
SHELXS97 (Sheldrick, 2008)
;
_computing_structure_refinement
;
SHELXL97 (Sheldrick, 2008)
;
_computing_molecular_graphics
;
PLATON (Spek, 2009)
;
_computing_publication_material
;
SHELXL-97 (Sheldrick, 2008) and PLATON (Spek, 2009)
;
loop_
    _atom_site_type_symbol
    _atom_site_label
    _atom_site_fract_x
    _atom_site_fract_y
    _atom_site_fract_z
    _atom_site_U_iso_or_equiv
    _atom_site_adp_type
    _atom_site_calc_flag
    _atom_site_refinement_flags
    _atom_site_occupancy
    _atom_site_symmetry_multiplicity
    _atom_site_disorder_assembly
    _atom_site_disorder_group
    C C1 0.85922(14) 0.54826(15) 0.16407(4) 0.0321(2) Uani d . 1 1 . .
    C C2 0.94451(17) 0.73153(18) 0.17277(5) 0.0414(3) Uani d . 1 1 . .
    H H2 1.0347 0.7692 0.1511 0.050 Uiso calc R 1 1 . .
    C C3 0.8971(2) 0.8581(2) 0.21304(5) 0.0499(3) Uani d . 1 1 . .
    H H3 0.9554 0.9798 0.2187 0.060 Uiso calc R 1 1 . .
    C C4 0.76260(19) 0.8026(2) 0.24480(5) 0.0503(3) Uani d . 1 1 . .
    H H4 0.7296 0.8882 0.2717 0.060 Uiso calc R 1 1 . .
    C C5 0.67701(18) 0.6234(2) 0.23729(5) 0.0475(3) Uani d . 1 1 . .
    H H5 0.5866 0.5878 0.2591 0.057 Uiso calc R 1 1 . .
    C C6 0.72508(16) 0.49396(18) 0.19710(4) 0.0391(3) Uani d . 1 1 . .
    C C7 0.91104(17) 0.41505(16) 0.12000(4) 0.0375(2) Uani d . 1 1 . .
    C C8 1.27512(15) 1.05724(17) 0.05515(5) 0.0381(2) Uani d . 1 1 . .
    C C9 1.3448(2) 1.0252(2) 0.10764(6) 0.0562(4) Uani d . 1 1 . .
    H H9 1.3355 1.1203 0.1345 0.067 Uiso calc R 1 1 . .
    C C10 1.4287(2) 0.8448(3) 0.11783(7) 0.0697(5) Uani d . 1 1 . .
    H H10 1.4781 0.8180 0.1525 0.084 Uiso calc R 1 1 . .
    C C11 1.4420(2) 0.7016(3) 0.07804(8) 0.0659(4) Uani d . 1 1 . .
    H H11 1.4981 0.5810 0.0870 0.079 Uiso calc R 1 1 . .
    C C12 1.37525(18) 0.7325(2) 0.02618(6) 0.0516(3) Uani d . 1 1 . .
    H H12 1.3854 0.6367 -0.0004 0.062 Uiso calc R 1 1 . .
    C C13 1.29132(15) 0.91474(16) 0.01517(5) 0.0371(2) Uani d . 1 1 . .
    C C14 1.14314(16) 1.17020(18) -0.02020(5) 0.0409(3) Uani d . 1 1 . .
    H H14 1.0797 1.2524 -0.0450 0.049 Uiso calc R 1 1 . .
    N N1 1.18155(14) 1.21523(14) 0.03109(4) 0.0398(2) Uani d . 1 1 . .
    H H1A 1.1532 1.3239 0.0467 0.048 Uiso calc R 1 1 . .
    N N2 1.20728(13) 0.99240(14) -0.03137(4) 0.0400(2) Uani d . 1 1 . .
    H H2A 1.1981 0.9351 -0.0624 0.048 Uiso calc R 1 1 . .
    O O1 1.02203(14) 0.47695(13) 0.08885(4) 0.0521(3) Uani d . 1 1 . .
    O O2 0.83774(17) 0.24546(14) 0.11610(4) 0.0613(3) Uani d . 1 1 . .
    O O3 0.63621(17) 0.31901(17) 0.19135(4) 0.0653(3) Uani d D 1 1 . .
    H H3A 0.680(3) 0.261(3) 0.1658(7) 0.098 Uiso d D 1 1 . .
loop_
    _atom_site_aniso_label
    _atom_site_aniso_U_11
    _atom_site_aniso_U_22
    _atom_site_aniso_U_33
    _atom_site_aniso_U_12
    _atom_site_aniso_U_13
    _atom_site_aniso_U_23
    C1 0.0371(5) 0.0327(5) 0.0266(4) 0.0025(4) 0.0035(4) -0.0024(4)
    C2 0.0442(6) 0.0390(6) 0.0411(6) -0.0041(5) 0.0050(5) -0.0034(4)
    C3 0.0594(8) 0.0395(6) 0.0497(7) -0.0019(6) -0.0034(6) -0.0137(5)
    C4 0.0556(7) 0.0559(8) 0.0389(6) 0.0139(6) 0.0004(5) -0.0169(5)
    C5 0.0454(6) 0.0626(8) 0.0357(6) 0.0047(6) 0.0106(5) -0.0078(5)
    C6 0.0413(6) 0.0431(6) 0.0334(5) -0.0024(5) 0.0065(4) -0.0031(4)
    C7 0.0508(6) 0.0334(5) 0.0290(5) 0.0041(4) 0.0074(4) -0.0012(4)
    C8 0.0342(5) 0.0409(6) 0.0400(6) -0.0039(4) 0.0077(4) -0.0050(4)
    C9 0.0551(8) 0.0698(9) 0.0426(7) -0.0019(7) -0.0021(6) -0.0076(6)
    C10 0.0627(9) 0.0871(12) 0.0566(9) 0.0073(9) -0.0127(7) 0.0111(8)
    C11 0.0541(8) 0.0583(9) 0.0838(11) 0.0114(7) -0.0049(8) 0.0125(8)
    C12 0.0431(7) 0.0421(6) 0.0701(9) 0.0045(5) 0.0083(6) -0.0051(6)
    C13 0.0321(5) 0.0367(5) 0.0433(6) -0.0031(4) 0.0089(4) -0.0040(4)
    C14 0.0436(6) 0.0393(6) 0.0409(6) -0.0013(5) 0.0113(5) 0.0021(4)
    N1 0.0439(5) 0.0342(5) 0.0426(5) -0.0009(4) 0.0119(4) -0.0064(4)
    N2 0.0454(5) 0.0404(5) 0.0354(5) -0.0036(4) 0.0100(4) -0.0066(4)
    O1 0.0708(6) 0.0415(5) 0.0480(5) 0.0047(4) 0.0301(4) -0.0018(4)
    O2 0.0956(8) 0.0428(5) 0.0487(5) -0.0176(5) 0.0264(5) -0.0168(4)
    O3 0.0751(7) 0.0598(6) 0.0656(7) -0.0275(5) 0.0340(5) -0.0142(5)
_geom_special_details
;
 All esds (except the esd in the dihedral angle between two l.s. planes)
 are estimated using the full covariance matrix.  The cell esds are taken
 into account individually in the estimation of esds in distances, angles
 and torsion angles; correlations between esds in cell parameters are only
 used when they are defined by crystal symmetry.  An approximate (isotropic)
 treatment of cell esds is used for estimating esds involving l.s. planes.
;
loop_
    _geom_bond_atom_site_label_1
    _geom_bond_atom_site_label_2
    _geom_bond_site_symmetry_2
    _geom_bond_distance
    _geom_bond_publ_flag
    C1 C2 . 1.3929(16) ?
    C1 C6 . 1.3939(15) ?
    C1 C7 . 1.4889(14) ?
    C2 C3 . 1.3803(17) ?
    C2 H2 . 0.9300 ?
    C3 C4 . 1.378(2) ?
    C3 H3 . 0.9300 ?
    C4 C5 . 1.367(2) ?
    C4 H4 . 0.9300 ?
    C5 C6 . 1.3922(16) ?
    C5 H5 . 0.9300 ?
    C6 O3 . 1.3496(15) ?
    C7 O1 . 1.2499(14) ?
    C7 O2 . 1.2620(14) ?
    C8 N1 . 1.3798(15) ?
    C8 C9 . 1.3861(18) ?
    C8 C13 . 1.3913(16) ?
    C9 C10 . 1.376(2) ?
    C9 H9 . 0.9300 ?
    C10 C11 . 1.388(3) ?
    C10 H10 . 0.9300 ?
    C11 C12 . 1.364(2) ?
    C11 H11 . 0.9300 ?
    C12 C13 . 1.3902(17) ?
    C12 H12 . 0.9300 ?
    C13 N2 . 1.3769(15) ?
    C14 N2 . 1.3219(15) ?
    C14 N1 . 1.3220(15) ?
    C14 H14 . 0.9300 ?
    N1 H1A . 0.8600 ?
    N2 H2A . 0.8600 ?
    O3 H3A . 0.834(9) ?
loop_
    _geom_angle_atom_site_label_1
    _geom_angle_atom_site_label_2
    _geom_angle_atom_site_label_3
    _geom_angle_site_symmetry_1
    _geom_angle_site_symmetry_3
    _geom_angle
    _geom_angle_publ_flag
    C2 C1 C6 . . 118.68(10) ?
    C2 C1 C7 . . 120.07(10) ?
    C6 C1 C7 . . 121.25(10) ?
    C3 C2 C1 . . 120.96(12) ?
    C3 C2 H2 . . 119.5 ?
    C1 C2 H2 . . 119.5 ?
    C4 C3 C2 . . 119.41(12) ?
    C4 C3 H3 . . 120.3 ?
    C2 C3 H3 . . 120.3 ?
    C5 C4 C3 . . 120.90(11) ?
    C5 C4 H4 . . 119.5 ?
    C3 C4 H4 . . 119.5 ?
    C4 C5 C6 . . 120.08(12) ?
    C4 C5 H5 . . 120.0 ?
    C6 C5 H5 . . 120.0 ?
    O3 C6 C5 . . 117.70(11) ?
    O3 C6 C1 . . 122.34(10) ?
    C5 C6 C1 . . 119.96(11) ?
    O1 C7 O2 . . 123.80(10) ?
    O1 C7 C1 . . 118.80(10) ?
    O2 C7 C1 . . 117.40(10) ?
    N1 C8 C9 . . 132.02(11) ?
    N1 C8 C13 . . 106.57(10) ?
    C9 C8 C13 . . 121.41(12) ?
    C10 C9 C8 . . 116.28(14) ?
    C10 C9 H9 . . 121.9 ?
    C8 C9 H9 . . 121.9 ?
    C9 C10 C11 . . 122.17(14) ?
    C9 C10 H10 . . 118.9 ?
    C11 C10 H10 . . 118.9 ?
    C12 C11 C10 . . 121.97(14) ?
    C12 C11 H11 . . 119.0 ?
    C10 C11 H11 . . 119.0 ?
    C11 C12 C13 . . 116.52(13) ?
    C11 C12 H12 . . 121.7 ?
    C13 C12 H12 . . 121.7 ?
    N2 C13 C12 . . 131.86(11) ?
    N2 C13 C8 . . 106.47(10) ?
    C12 C13 C8 . . 121.64(12) ?
    N2 C14 N1 . . 110.72(11) ?
    N2 C14 H14 . . 124.6 ?
    N1 C14 H14 . . 124.6 ?
    C14 N1 C8 . . 108.01(10) ?
    C14 N1 H1A . . 126.0 ?
    C8 N1 H1A . . 126.0 ?
    C14 N2 C13 . . 108.22(10) ?
    C14 N2 H2A . . 125.9 ?
    C13 N2 H2A . . 125.9 ?
    C6 O3 H3A . . 105.2(16) ?
loop_
    _geom_torsion_atom_site_label_1
    _geom_torsion_atom_site_label_2
    _geom_torsion_atom_site_label_3
    _geom_torsion_atom_site_label_4
    _geom_torsion_site_symmetry_1
    _geom_torsion_site_symmetry_2
    _geom_torsion_site_symmetry_3
    _geom_torsion_site_symmetry_4
    _geom_torsion
    _geom_torsion_publ_flag
    C6 C1 C2 C3 . . . . -0.37(17) ?
    C7 C1 C2 C3 . . . . 179.30(11) ?
    C1 C2 C3 C4 . . . . -0.42(19) ?
    C2 C3 C4 C5 . . . . 0.6(2) ?
    C3 C4 C5 C6 . . . . -0.1(2) ?
    C4 C5 C6 O3 . . . . -179.93(12) ?
    C4 C5 C6 C1 . . . . -0.75(19) ?
    C2 C1 C6 O3 . . . . -179.91(12) ?
    C7 C1 C6 O3 . . . . 0.42(18) ?
    C2 C1 C6 C5 . . . . 0.96(17) ?
    C7 C1 C6 C5 . . . . -178.71(11) ?
    C2 C1 C7 O1 . . . . -5.18(17) ?
    C6 C1 C7 O1 . . . . 174.49(11) ?
    C2 C1 C7 O2 . . . . 175.54(12) ?
    C6 C1 C7 O2 . . . . -4.79(17) ?
    N1 C8 C9 C10 . . . . 178.60(14) ?
    C13 C8 C9 C10 . . . . -0.6(2) ?
    C8 C9 C10 C11 . . . . -0.5(2) ?
    C9 C10 C11 C12 . . . . 1.1(3) ?
    C10 C11 C12 C13 . . . . -0.6(2) ?
    C11 C12 C13 N2 . . . . -178.38(13) ?
    C11 C12 C13 C8 . . . . -0.51(19) ?
    N1 C8 C13 N2 . . . . 0.10(12) ?
    C9 C8 C13 N2 . . . . 179.49(11) ?
    N1 C8 C13 C12 . . . . -178.25(11) ?
    C9 C8 C13 C12 . . . . 1.14(18) ?
    N2 C14 N1 C8 . . . . -0.50(13) ?
    C9 C8 N1 C14 . . . . -179.06(14) ?
    C13 C8 N1 C14 . . . . 0.23(13) ?
    N1 C14 N2 C13 . . . . 0.56(13) ?
    C12 C13 N2 C14 . . . . 177.72(13) ?
    C8 C13 N2 C14 . . . . -0.40(12) ?
loop_
    _geom_hbond_atom_site_label_D
    _geom_hbond_atom_site_label_H
    _geom_hbond_atom_site_label_A
    _geom_hbond_site_symmetry_A
    _geom_hbond_distance_DH
    _geom_hbond_distance_HA
    _geom_hbond_distance_DA
    _geom_hbond_angle_DHA
    _geom_hbond_publ_flag
    O3 H3A O2 . 0.834(9) 1.775(13) 2.5425(14) 152(2) y
    N1 H1A O1 1_565 0.86 1.81 2.6139(13) 155 y
    N2 H2A O2 3_765 0.86 1.81 2.6448(13) 164 y
    C14 H14 O1 3_775 0.93 2.22 3.1161(16) 161 y
    C3 H3 Cg3 2_755 0.93 2.81 3.5779(15) 141 y
    C10 H10 Cg3 1_655 0.93 2.88 3.6302(17) 139 y
_iucr_refine_instructions_details
;
TITL BSL in P2(1)/c
CELL  0.71073   7.4776   6.7002  24.9017   90.000   94.445   90.000
ZERR     4.00   0.0003   0.0002   0.0009    0.000    0.002    0.000
LATT   1
SYMM  - X, 1/2 + Y, 1/2 - Z
SFAC  C    H    N    O
UNIT  56   48   8    12
MERG   2
DFIX  0.820 0.010 O3 H3A
HTAB O3 O2
HTAB N1 O1_$1
HTAB N2 O2_$2
HTAB C14 O1_$3
EQIV $1  x,1+y,z
EQIV $2  2-x,1-y,-z
EQIV $3  2-x,2-y,-z
FMAP   2
PLAN   20
SIZE     0.25   0.30   0.34
ACTA    50.00
BOND   $H
CONF
L.S.   4
TEMP    22.00
WGHT    0.061800    0.236400
EXTI    0.024510
FVAR       0.26002
C1    1    0.859216    0.548264    0.164066    11.00000    0.03714    0.03269 =
         0.02664   -0.00245    0.00354    0.00246
C2    1    0.944507    0.731531    0.172774    11.00000    0.04425    0.03905 =
         0.04106   -0.00343    0.00501   -0.00415
AFIX  43
H2    2    1.034710    0.769166    0.151146    11.00000   -1.20000
AFIX   0
C3    1    0.897089    0.858092    0.213038    11.00000    0.05939    0.03949 =
         0.04974   -0.01367   -0.00344   -0.00192
AFIX  43
H3    2    0.955393    0.979763    0.218680    11.00000   -1.20000
AFIX   0
C4    1    0.762600    0.802560    0.244799    11.00000    0.05563    0.05593 =
         0.03892   -0.01695    0.00039    0.01390
AFIX  43
H4    2    0.729618    0.888200    0.271714    11.00000   -1.20000
AFIX   0
C5    1    0.677013    0.623353    0.237290    11.00000    0.04545    0.06257 =
         0.03569   -0.00781    0.01058    0.00474
AFIX  43
H5    2    0.586552    0.587797    0.259056    11.00000   -1.20000
AFIX   0
C6    1    0.725076    0.493960    0.197101    11.00000    0.04125    0.04314 =
         0.03336   -0.00310    0.00646   -0.00244
C7    1    0.911038    0.415053    0.120001    11.00000    0.05075    0.03338 =
         0.02896   -0.00123    0.00743    0.00406
C8    1    1.275116    1.057241    0.055146    11.00000    0.03419    0.04086 =
         0.03996   -0.00499    0.00766   -0.00391
C9    1    1.344846    1.025171    0.107644    11.00000    0.05506    0.06983 =
         0.04264   -0.00763   -0.00211   -0.00187
AFIX  43
H9    2    1.335481    1.120264    0.134486    11.00000   -1.20000
AFIX   0
C10   1    1.428670    0.844845    0.117826    11.00000    0.06273    0.08709 =
         0.05663    0.01107   -0.01275    0.00730
AFIX  43
H10   2    1.478051    0.817993    0.152502    11.00000   -1.20000
AFIX   0
C11   1    1.441985    0.701610    0.078044    11.00000    0.05415    0.05827 =
         0.08380    0.01245   -0.00488    0.01138
AFIX  43
H11   2    1.498090    0.580971    0.087031    11.00000   -1.20000
AFIX   0
C12   1    1.375246    0.732530    0.026176    11.00000    0.04312    0.04205 =
         0.07013   -0.00512    0.00832    0.00450
AFIX  43
H12   2    1.385355    0.636720   -0.000442    11.00000   -1.20000
AFIX   0
C13   1    1.291320    0.914741    0.015173    11.00000    0.03208    0.03672 =
         0.04332   -0.00405    0.00891   -0.00309
C14   1    1.143140    1.170204   -0.020195    11.00000    0.04365    0.03933 =
         0.04093    0.00212    0.01127   -0.00135
AFIX  43
H14   2    1.079683    1.252379   -0.045017    11.00000   -1.20000
AFIX   0
N1    3    1.181545    1.215230    0.031093    11.00000    0.04388    0.03420 =
         0.04263   -0.00639    0.01191   -0.00090
AFIX  43
H1A   2    1.153184    1.323921    0.046723    11.00000   -1.20000
AFIX   0
N2    3    1.207279    0.992397   -0.031369    11.00000    0.04538    0.04037 =
         0.03545   -0.00655    0.01003   -0.00361
AFIX  43
H2A   2    1.198100    0.935099   -0.062364    11.00000   -1.20000
AFIX   0
O1    4    1.022028    0.476954    0.088853    11.00000    0.07081    0.04147 =
         0.04801   -0.00175    0.03011    0.00469
O2    4    0.837745    0.245460    0.116102    11.00000    0.09561    0.04279 =
         0.04872   -0.01685    0.02644   -0.01757
O3    4    0.636209    0.319009    0.191347    11.00000    0.07509    0.05979 =
         0.06559   -0.01424    0.03403   -0.02749
H3A   2    0.680389    0.261467    0.165779    11.00000   -1.50000
HKLF 4
REM  BSL in P2(1)/c
REM R1 =  0.0481 for   3020 Fo > 4sig(Fo)  and  0.0822 for all   4606 data
REM    176 parameters refined using      1 restraints
END
WGHT      0.0618      0.2363
REM Highest difference peak  0.348,  deepest hole -0.259,  1-sigma level  0.038
Q1    1   0.8876  0.4870  0.1435  11.00000  0.05    0.35
Q2    1   1.2690  0.9822  0.0372  11.00000  0.05    0.27
Q3    1   0.8815  0.6489  0.1656  11.00000  0.05    0.25
Q4    1   0.7148  0.5761  0.2151  11.00000  0.05    0.24
Q5    1   0.7217  0.7187  0.2295  11.00000  0.05    0.23
Q6    1   0.7633  0.5539  0.1753  11.00000  0.05    0.23
Q7    1   0.9042  0.7798  0.1956  11.00000  0.05    0.21
Q8    1   0.8011  0.3196  0.0965  11.00000  0.05    0.21
Q9    1   1.2023  1.0944 -0.0289  11.00000  0.05    0.20
Q10   1   1.2881  0.8009  0.0210  11.00000  0.05    0.19
Q11   1   1.0387  0.3809  0.0685  11.00000  0.05    0.18
Q12   1   1.3547  0.8408  0.0198  11.00000  0.05    0.16
Q13   1   1.0583  0.4151  0.1140  11.00000  0.05    0.16
Q14   1   1.3818  0.7311  0.0550  11.00000  0.05    0.16
Q15   1   1.0376  0.5928  0.0903  11.00000  0.05    0.15
Q16   1   0.8620  0.2075  0.0828  11.00000  0.05    0.15
Q17   1   1.2577  1.0251  0.0830  11.00000  0.05    0.15
Q18   1   1.4629  0.8140  0.0838  11.00000  0.05    0.14
Q19   1   1.0754  1.3000  0.0503  11.00000  0.05    0.14
Q20   1   0.8927  0.1588  0.0936  11.00000  0.05    0.14
;
