# Supplementary material for: Crystal structure of benzimidazolium salicylate
Source: Acta Crystallogr E Crystallogr Commun. 2015 Sep 26;71(Pt 10):o794–5. doi: 10.1107/S2056989015017764 (PMC4647433; doi:10.1107/S2056989015017764)
Supplement: Supplementary file 2 [file e-71-0o794-Isup2.hkl]

#
# h,k,l, Fc-squared, Fo-squared, sigma(Fo-squared) and status flag
#
data_I
_shelx_title ' BSL in P2(1)/c'
_shelx_refln_list_code          4
_shelx_F_calc_maximum      138.48
_exptl_crystal_F_000       536.00
_reflns_d_resolution_high  0.5605
 
loop_
 _symmetry_equiv_pos_as_xyz
 'x, y, z'
 '-x, y+1/2, -z+1/2'
 '-x, -y, -z'
 'x, -y-1/2, z-1/2'
 
_cell_length_a     7.4776
_cell_length_b     6.7002
_cell_length_c    24.9017
_cell_angle_alpha  90.000
_cell_angle_beta   94.445
_cell_angle_gamma  90.000
 
_shelx_F_squared_multiplier     1.000
 
loop_
 _refln_index_h
 _refln_index_k
 _refln_index_l
 _refln_F_squared_calc
 _refln_F_squared_meas
 _refln_F_squared_sigma
 _refln_observed_status
   1   0   0     1276.01     1394.28      9.08 o
   2   0   0     3437.47     3436.93     21.33 o
   3   0   0       96.52      111.70      1.14 o
   4   0   0      412.23      429.10      3.45 o
   5   0   0        0.25        1.11      0.58 o
   6   0   0       12.15        7.98      0.85 o
   7   0   0       44.33       44.86      2.04 o
   8   0   0        3.67        3.28      1.67 o
   9   0   0       12.14        9.75      1.52 o
  10   0   0        1.75        1.91      1.78 o
   1   1   0      125.69       90.35      0.55 o
   2   1   0     6573.23     6257.61     28.32 o
   3   1   0      883.19      883.46      4.32 o
   4   1   0      223.84      251.69      1.89 o
   5   1   0        9.96       13.00      0.63 o
   6   1   0        0.69        1.21      0.52 o
   7   1   0       15.09       13.55      0.91 o
   8   1   0        1.50        2.61      0.81 o
   9   1   0        1.20       -0.55      0.91 o
  10   1   0        2.57        3.64      1.16 o
   0   2   0      415.35      395.08      3.07 o
   1   2   0      345.63      342.93      1.90 o
   2   2   0      231.87      244.86      1.42 o
   3   2   0      878.19      902.41      4.52 o
   4   2   0      927.17      952.95      6.43 o
   5   2   0      186.71      200.52      2.48 o
   6   2   0        0.57        2.35      0.62 o
   7   2   0       49.05       48.76      1.50 o
   8   2   0        7.00        6.02      1.02 o
   9   2   0        0.36        1.14      0.99 o
  10   2   0        8.70        4.96      1.37 o
   1   3   0      344.37      393.42      2.32 o
   2   3   0      450.28      460.50      2.51 o
   3   3   0       74.91       67.50      0.83 o
   4   3   0       12.88       13.55      0.53 o
   5   3   0      296.46      294.21      2.79 o
   6   3   0       15.08       15.10      0.95 o
   7   3   0        0.09        2.59      0.74 o
   8   3   0        0.13       -0.86      0.86 o
   9   3   0       36.85       37.25      1.88 o
   0   4   0     1666.72     1818.02     14.91 o
   1   4   0      391.85      405.15      2.15 o
   2   4   0       77.59       86.05      0.76 o
   3   4   0        6.39        6.48      0.32 o
   4   4   0      105.27      110.34      1.24 o
   5   4   0      224.80      211.10      2.25 o
   6   4   0       30.66       29.68      1.33 o
   7   4   0       11.26        8.97      0.88 o
   8   4   0        0.02       -1.43      1.43 o
   9   4   0       14.82       13.68      1.99 o
   1   5   0       26.33       26.13      0.38 o
   2   5   0       72.49       79.91      0.87 o
   3   5   0        5.83        3.10      0.34 o
   4   5   0        1.48        0.36      0.38 o
   5   5   0       33.65       29.45      1.33 o
   6   5   0        5.77        5.29      1.15 o
   7   5   0        2.93        6.05      1.23 o
   8   5   0       15.24       14.07      1.91 o
   0   6   0        1.74        1.46      0.53 o
   1   6   0       11.92       12.47      0.36 o
   2   6   0        0.08        0.70      0.39 o
   3   6   0        0.34        1.80      0.54 o
   4   6   0        2.40        2.11      0.73 o
   5   6   0       46.11       48.31      1.89 o
   6   6   0        1.15       -0.40      1.07 o
   7   6   0        0.00       -1.37      1.38 o
   8   6   0        2.88        7.40      2.66 o
   1   7   0       80.02       76.90      1.31 o
   2   7   0       74.34       72.92      1.20 o
   3   7   0        0.01        1.00      0.44 o
   4   7   0        0.67        0.53      0.59 o
   5   7   0       18.14       20.20      1.69 o
   6   7   0       13.38       13.93      1.49 o
   7   7   0        0.14        1.80      1.30 o
   0   8   0        1.89        1.04      1.77 o
   1   8   0        3.76        4.38      1.62 o
   2   8   0        0.81        0.76      1.11 o
   3   8   0        1.36        1.43      0.66 o
   4   8   0        0.44        0.53      0.93 o
   5   8   0        3.02        4.51      1.27 o
   6   8   0        0.42        0.30      1.39 o
   7   8   0        5.56        7.84      3.25 o
   8   8   0        1.94        0.44      2.51 o
   1   9   0        1.57        0.96      1.66 o
   2   9   0        0.14        0.89      1.56 o
   3   9   0       19.43       18.05      3.85 o
   4   9   0       35.73       47.04      5.62 o
   5   9   0        0.38       -1.04      2.96 o
   6   9   0        4.26        3.85      2.96 o
   7   9   0        0.34        5.03      3.25 o
   8   9   0        0.07        4.29      3.55 o
   1  10   0        2.00       -1.77      2.22 o
   2  10   0        2.22        5.77      3.11 o
   3  10   0        1.29       -1.18      2.51 o
   4  10   0        6.36        8.87      3.55 o
   5  10   0        0.22       -1.04      2.66 o
   6  10   0        0.05        0.15      3.11 o
   1  11   0        0.27       -0.59      2.51 o
   2  11   0        0.00       -1.33      2.37 o
   3  11   0        0.04       -2.07      2.81 o
   4  11   0        0.10        0.89      2.81 o
 -10   1   1        0.16        1.86      1.06 o
  -9   1   1        0.65       -0.16      0.88 o
  -8   1   1        0.59        0.54      0.74 o
  -7   1   1        0.37        0.64      0.65 o
  -6   1   1       67.80       67.46      1.42 o
  -5   1   1      139.31      136.73      1.85 o
  -4   1   1      279.84      305.10      2.40 o
  -3   1   1       97.75      109.85      0.85 o
  -2   1   1    10637.48    10453.97     50.73 o
  -1   1   1      533.61      511.67      2.62 o
   0   1   1     1273.22     1177.92     16.37 o
   1   1   1     7603.03     7248.65     99.81 o
   2   1   1     1019.34     1054.20      4.92 o
   3   1   1      148.52      137.03      0.91 o
   4   1   1       52.80       52.63      0.74 o
   5   1   1       48.19       47.67      1.05 o
   6   1   1       87.01       96.55      1.56 o
   7   1   1        0.34       -0.50      0.57 o
   8   1   1       39.64       38.84      1.44 o
   9   1   1        4.51        3.15      1.02 o
  10   1   1       10.22        7.68      1.27 o
 -10   2   1        0.02       -0.10      1.08 o
  -9   2   1        6.09        4.63      1.28 o
  -8   2   1        1.46        1.17      0.83 o
  -7   2   1       46.81       44.67      1.69 o
  -6   2   1       81.20       78.90      1.68 o
  -5   2   1       14.60       14.41      0.75 o
  -4   2   1       45.03       53.24      0.90 o
  -3   2   1       60.77       52.12      0.57 o
  -2   2   1      376.80      404.16      2.17 o
  -1   2   1     1099.12     1063.40      5.72 o
   0   2   1      750.23      741.22      4.34 o
   1   2   1       96.03      110.58      0.71 o
   2   2   1        9.07       11.92      0.24 o
   3   2   1      207.47      191.07      1.26 o
   4   2   1        0.61       -0.27      0.46 o
   5   2   1       81.96       94.60      1.61 o
   6   2   1      147.08      152.26      2.29 o
   7   2   1        0.24        0.95      0.65 o
   8   2   1       26.67       27.37      1.38 o
   9   2   1        0.75       -0.61      0.93 o
  10   2   1        9.70        9.40      1.71 o
  -9   3   1       13.47       12.87      1.48 o
  -8   3   1        0.65       -0.82      0.82 o
  -7   3   1      261.62      264.24      3.43 o
  -6   3   1      232.06      243.44      3.11 o
  -5   3   1       25.28       24.16      1.44 o
  -4   3   1        0.32       -0.26      0.27 o
  -3   3   1        8.85        4.18      0.32 o
  -2   3   1       15.32       19.99      0.40 o
  -1   3   1      423.45      417.18      2.23 o
   0   3   1       18.65       21.94      0.27 o
   1   3   1     1838.97     1967.87      9.71 o
   2   3   1     1322.31     1431.87      7.15 o
   3   3   1      475.23      521.47      3.52 o
   4   3   1        5.42        6.02      0.38 o
   5   3   1        0.01        0.53      0.42 o
   6   3   1       40.16       36.91      1.29 o
   7   3   1        5.10        6.08      0.85 o
   8   3   1        5.41        3.93      0.84 o
   9   3   1        0.13       -0.11      1.09 o
  -9   4   1        4.03        2.77      1.58 o
  -8   4   1       43.51       42.37      2.53 o
  -7   4   1       18.50       19.52      1.35 o
  -6   4   1        2.85        2.70      0.65 o
  -5   4   1       50.15       47.22      0.97 o
  -4   4   1      339.24      346.75      2.66 o
  -3   4   1        0.96        0.90      0.22 o
  -2   4   1      111.78      109.62      0.84 o
  -1   4   1       21.98       24.79      0.34 o
   0   4   1      318.76      341.51      2.09 o
   1   4   1      822.82      836.49      4.41 o
   2   4   1      375.86      413.05      2.40 o
   3   4   1        8.60        7.47      0.35 o
   4   4   1       18.00       21.06      0.61 o
   5   4   1       77.24       76.01      1.13 o
   6   4   1        2.43        2.54      0.63 o
   7   4   1       15.62       14.78      1.04 o
   8   4   1        3.92        0.89      1.43 o
   9   4   1        0.00       -2.20      2.20 o
  -8   5   1        1.03       -0.76      1.20 o
  -7   5   1       17.03       15.13      1.60 o
  -6   5   1       12.46       10.80      1.27 o
  -5   5   1        0.59        0.93      0.64 o
  -4   5   1       16.28       15.55      0.66 o
  -3   5   1      373.20      352.22      2.72 o
  -2   5   1      186.96      179.35      1.47 o
  -1   5   1       83.67       83.45      0.90 o
   0   5   1        0.12        0.41      0.15 o
   1   5   1       83.58       79.70      0.73 o
   2   5   1        6.06        6.01      0.31 o
   3   5   1      283.95      257.05      2.04 o
   4   5   1       97.44       88.53      1.35 o
   5   5   1       52.16       48.88      1.25 o
   6   5   1        3.45        2.25      0.95 o
   7   5   1       27.87       19.68      1.72 o
   8   5   1        9.75        9.79      1.67 o
  -8   6   1        0.00       -0.44      1.63 o
  -7   6   1        0.44       -0.93      1.06 o
  -6   6   1        0.72        0.47      0.89 o
  -5   6   1        0.40       -0.75      0.75 o
  -4   6   1       14.94       14.15      1.07 o
  -3   6   1       29.48       34.13      1.34 o
  -2   6   1      165.64      152.48      1.68 o
  -1   6   1        9.00        9.55      0.36 o
   0   6   1       21.40       19.83      0.46 o
   1   6   1      152.97      134.79      1.27 o
   2   6   1       17.75       20.85      0.64 o
   3   6   1      128.55      116.49      2.00 o
   4   6   1       87.76       75.34      1.88 o
   5   6   1        8.49        7.52      0.91 o
   6   6   1        3.23        0.90      0.93 o
   7   6   1       13.54       13.04      1.57 o
  -7   7   1       22.02       24.58      2.44 o
  -6   7   1        5.48        5.27      1.24 o
  -5   7   1        6.07        8.37      1.04 o
  -4   7   1       66.40       64.49      2.11 o
  -3   7   1       72.03       68.79      1.43 o
  -2   7   1       16.51       13.14      0.59 o
  -1   7   1        3.06        4.37      0.45 o
   0   7   1        2.15        2.64      0.39 o
   1   7   1        0.02        0.32      0.35 o
   2   7   1      213.33      191.45      2.19 o
   3   7   1        9.81       10.27      0.69 o
   4   7   1        6.75        6.88      0.77 o
   5   7   1        0.53        0.54      1.02 o
   6   7   1        0.00        0.21      0.97 o
   7   7   1       11.45       11.67      1.66 o
  -8   8   1        1.83        2.51      2.81 o
  -7   8   1        0.73        2.81      2.81 o
  -6   8   1       13.55       16.99      3.18 o
  -5   8   1        2.49        1.83      1.49 o
  -4   8   1       17.49       17.46      1.57 o
  -3   8   1        1.22        1.84      0.87 o
  -2   8   1        2.32        3.18      0.86 o
  -1   8   1        0.01        0.89      0.64 o
   0   8   1        7.75        6.91      0.83 o
   1   8   1        5.46        6.45      1.23 o
   2   8   1       31.63       28.73      1.66 o
   3   8   1        9.32       11.02      2.67 o
   4   8   1       13.61       12.04      1.58 o
   5   8   1        3.04        3.87      0.99 o
   6   8   1        7.18       11.30      1.46 o
   7   8   1        0.04        2.37      2.66 o
   8   8   1        3.49        6.66      3.25 o
  -8   9   1        1.98       -0.59      3.25 o
  -7   9   1        0.00        0.44      2.81 o
  -6   9   1        3.94        6.21      3.11 o
  -5   9   1       12.16       15.53      3.99 o
  -4   9   1        1.89        4.73      3.11 o
  -3   9   1       17.52       25.44      4.29 o
  -2   9   1        2.28        3.14      1.77 o
  -1   9   1        0.99       -0.01      1.51 o
   0   9   1        1.07        0.48      1.07 o
   1   9   1        1.65        1.71      1.62 o
   2   9   1        1.37        1.11      1.67 o
   3   9   1        5.13        6.36      2.81 o
   4   9   1        6.13       12.28      3.55 o
   5   9   1        0.36       -0.89      2.81 o
   6   9   1        0.78        2.37      2.66 o
   7   9   1        3.14        2.81      3.11 o
   8   9   1        0.52        7.84      3.55 o
  -6  10   1        0.06        0.59      3.25 o
  -5  10   1        0.62       -2.07      2.37 o
  -4  10   1        0.54        5.32      3.40 o
  -3  10   1        2.57       -2.07      2.66 o
  -2  10   1        7.21       12.42      3.55 o
  -1  10   1        0.00        1.92      2.96 o
   1  10   1        0.22       -0.30      2.37 o
   2  10   1        5.50        8.58      3.40 o
   3  10   1        2.15        3.40      2.96 o
   4  10   1        4.17       10.94      3.70 o
   5  10   1        0.75        0.15      2.51 o
   6  10   1        0.05       -2.66      2.66 o
  -4  11   1        0.56        0.89      2.81 o
  -3  11   1        0.35        0.15      3.11 o
  -2  11   1        0.87        0.30      2.51 o
  -1  11   1        0.07        0.59      2.81 o
   1  11   1        0.13       -2.37      2.37 o
   2  11   1        0.00       -1.92      1.92 o
   3  11   1        0.02        1.48      2.96 o
   4  11   1        0.66        0.44      2.81 o
 -10   0   2       11.86       12.49      1.85 o
  -9   0   2       24.74       22.99      2.01 o
  -8   0   2        1.41        1.46      1.08 o
  -7   0   2      152.93      158.53      3.68 o
  -6   0   2       89.97      100.13      2.84 o
  -5   0   2     1271.68     1298.19     18.10 o
  -4   0   2        7.08        5.12      0.45 o
  -3   0   2     1566.75     1470.72     10.91 o
  -2   0   2    10977.40    10847.59    114.92 o
  -1   0   2     1575.37     1552.72     12.23 o
   1   0   2     1574.98     1629.34     10.17 o
   2   0   2     5874.43     5927.60     35.11 o
   3   0   2      736.79      673.54      4.65 o
   4   0   2      147.44      133.95      1.75 o
   5   0   2       16.84       13.44      0.91 o
   6   0   2       60.83       60.88      1.80 o
   7   0   2        0.13       -0.08      0.90 o
   8   0   2       19.90       20.81      1.53 o
   9   0   2       14.72       13.88      1.73 o
  10   0   2        5.30        6.85      2.64 o
 -10   1   2        9.97        9.18      1.33 o
  -9   1   2        2.92        1.56      0.95 o
  -8   1   2        0.90        0.41      0.74 o
  -7   1   2       55.25       56.48      1.91 o
  -6   1   2       87.16       87.36      1.76 o
  -5   1   2      371.05      357.93      3.51 o
  -4   1   2       47.93       54.44      0.84 o
  -3   1   2        6.48        3.11      0.21 o
  -2   1   2     5377.52     5254.13     25.32 o
  -1   1   2     1952.90     2044.74     10.89 o
   0   1   2        3.76        1.52      0.10 o
   1   1   2        0.16       -0.07      0.07 o
   2   1   2      453.10      470.71      2.28 o
   3   1   2       90.00       96.58      0.72 o
   4   1   2      469.39      461.53      2.92 o
   5   1   2      152.36      158.36      1.88 o
   6   1   2      110.62      113.18      1.70 o
   7   1   2        0.67        1.55      0.57 o
   8   1   2       33.09       32.83      1.37 o
   9   1   2        0.05        0.59      0.94 o
  10   1   2        0.39        1.88      1.10 o
 -10   2   2        2.29        2.19      1.41 o
  -9   2   2       20.49       21.69      1.51 o
  -8   2   2        0.57       -0.78      0.78 o
  -7   2   2        2.36        1.04      0.74 o
  -6   2   2        6.40        6.51      0.75 o
  -5   2   2       38.58       39.81      1.07 o
  -4   2   2     2051.01     2098.19     13.29 o
  -3   2   2      746.49      716.94      3.80 o
  -2   2   2       56.88       56.12      0.52 o
  -1   2   2      576.01      625.73      3.45 o
   0   2   2      131.53      129.02      1.07 o
   1   2   2        0.06        0.24      0.10 o
   2   2   2       69.62       79.45      0.60 o
   3   2   2      341.56      390.67      2.12 o
   4   2   2        0.22       -0.29      0.29 o
   5   2   2        6.86        4.44      0.47 o
   6   2   2      157.50      166.77      2.55 o
   7   2   2      110.71      114.68      2.15 o
   8   2   2        5.07        5.75      0.89 o
   9   2   2        0.23       -0.94      0.94 o
  10   2   2        2.20       -0.72      1.42 o
  -9   3   2       23.95       25.73      1.90 o
  -8   3   2        1.78        2.48      0.94 o
  -7   3   2        1.86        3.15      0.85 o
  -6   3   2      302.08      295.05      3.49 o
  -5   3   2      208.43      205.98      2.11 o
  -4   3   2      138.58      129.89      1.40 o
  -3   3   2      443.81      445.47      2.90 o
  -2   3   2     1035.58     1137.06      6.21 o
  -1   3   2      360.69      373.07      2.11 o
   0   3   2      100.50       94.39      0.74 o
   1   3   2      174.84      183.83      1.09 o
   2   3   2      127.06      134.14      1.10 o
   3   3   2      882.05      956.80      6.00 o
   4   3   2       78.56       69.67      0.91 o
   5   3   2       57.67       52.24      0.99 o
   6   3   2       12.70       12.89      0.87 o
   7   3   2      118.86      119.75      2.42 o
   8   3   2        0.32       -0.39      0.70 o
   9   3   2       10.58        7.24      1.41 o
  -9   4   2       13.70       15.15      1.97 o
  -8   4   2       17.41       14.73      1.75 o
  -7   4   2       71.90       72.41      1.98 o
  -6   4   2       49.68       51.84      1.39 o
  -5   4   2       80.76       76.21      1.19 o
  -4   4   2        0.26        0.19      0.29 o
  -3   4   2       34.44       37.68      0.60 o
  -2   4   2       99.16      120.23      0.93 o
  -1   4   2       76.28       85.16      0.70 o
   0   4   2      519.69      515.76      3.68 o
   1   4   2       80.29       68.15      0.60 o
   2   4   2       62.81       74.51      0.71 o
   3   4   2      149.60      150.01      1.38 o
   4   4   2      227.05      216.74      1.91 o
   5   4   2      147.61      140.54      1.67 o
   6   4   2        4.92        4.20      0.67 o
   7   4   2       28.42       28.87      1.44 o
   8   4   2        5.39        3.38      1.34 o
   9   4   2        6.38        4.62      1.58 o
  -8   5   2        0.32       -1.18      1.18 o
  -7   5   2        0.18       -0.93      0.93 o
  -6   5   2        8.53        7.20      1.11 o
  -5   5   2       17.94       16.71      1.06 o
  -4   5   2        0.93        0.62      0.39 o
  -3   5   2       27.87       23.25      0.54 o
  -2   5   2       24.58       23.76      0.47 o
  -1   5   2       43.94       47.04      0.54 o
   0   5   2      271.67      280.20      2.40 o
   1   5   2       11.96       14.37      0.30 o
   2   5   2       12.15       10.97      0.37 o
   3   5   2       53.05       50.16      0.76 o
   4   5   2       53.21       45.20      0.99 o
   5   5   2       17.33       11.69      0.79 o
   6   5   2        5.88        3.62      1.02 o
   7   5   2        7.93        8.25      2.24 o
   8   5   2        9.54       12.17      1.86 o
  -8   6   2        5.09        5.92      2.22 o
  -7   6   2        0.56        0.40      1.49 o
  -6   6   2       16.58       16.50      1.76 o
  -5   6   2       27.72       30.71      4.06 o
  -4   6   2        0.10        0.18      0.64 o
  -3   6   2        6.54        9.51      0.77 o
  -2   6   2      270.09      251.86      2.40 o
  -1   6   2       80.44       71.41      1.37 o
   0   6   2       41.34       37.99      0.99 o
   1   6   2       43.77       43.23      0.96 o
   2   6   2        6.59        3.57      0.35 o
   3   6   2      313.09      297.05      3.66 o
   4   6   2        4.29        6.26      0.78 o
   5   6   2       11.58        7.47      1.09 o
   6   6   2        4.03        2.74      1.01 o
   7   6   2       10.14       10.25      1.45 o
  -7   7   2        7.90        5.77      1.45 o
  -6   7   2        0.82       -0.51      1.31 o
  -5   7   2       11.45       10.78      1.14 o
  -4   7   2        0.41        1.23      0.69 o
  -3   7   2       75.11       69.64      1.48 o
  -2   7   2       35.51       36.29      1.11 o
  -1   7   2       73.03       65.02      1.20 o
   0   7   2        0.42        0.11      0.35 o
   1   7   2       20.80       18.32      1.13 o
   2   7   2        4.00        4.35      0.58 o
   3   7   2      168.65      181.44      2.29 o
   4   7   2       97.95      107.22      2.16 o
   5   7   2        3.24        2.95      0.86 o
   6   7   2        1.02       -0.77      1.28 o
   7   7   2        3.87        4.78      1.41 o
  -8   8   2        0.00        0.89      2.66 o
  -7   8   2       14.49       14.35      3.70 o
  -6   8   2        3.83        6.65      1.92 o
  -5   8   2        8.79       12.85      1.74 o
  -4   8   2        0.02        0.67      1.34 o
  -3   8   2        2.81        0.52      0.92 o
  -2   8   2        0.04       -0.56      0.84 o
  -1   8   2       13.88       16.14      1.36 o
   0   8   2        4.72        3.72      0.80 o
   1   8   2        5.19        5.21      1.21 o
   2   8   2        2.10        0.39      1.10 o
   3   8   2       20.26       18.98      1.19 o
   4   8   2        4.91        2.82      0.81 o
   5   8   2       58.13       64.91      3.36 o
   6   8   2        0.17        1.60      1.05 o
   7   8   2        8.02       12.42      3.70 o
   8   8   2        2.48        3.99      3.11 o
  -8   9   2        0.85        5.62      3.70 o
  -7   9   2        1.61        3.25      3.11 o
  -6   9   2        7.45        6.80      3.25 o
  -5   9   2        0.03       -1.63      2.51 o
  -4   9   2        2.46        4.44      2.96 o
  -3   9   2        9.86       10.50      3.40 o
  -2   9   2        2.22        1.95      1.70 o
  -1   9   2        0.03        1.41      1.57 o
   0   9   2        0.01       -0.27      1.05 o
   1   9   2        5.59        4.39      1.93 o
   2   9   2        8.52       15.09      3.40 o
   3   9   2        3.60        2.51      2.81 o
   4   9   2       10.29       18.49      3.85 o
   5   9   2       19.02       24.26      4.29 o
   6   9   2        0.04        2.81      2.66 o
   7   9   2        2.19        3.85      3.11 o
   8   9   2        0.74       -1.63      2.81 o
  -6  10   2        0.11        0.44      3.11 o
  -5  10   2        0.99        0.30      2.66 o
  -4  10   2        6.25        3.85      3.25 o
  -3  10   2        0.14        1.18      2.66 o
  -2  10   2        7.74       15.09      3.70 o
  -1  10   2        5.79        8.28      3.55 o
   1  10   2        0.93       -2.22      2.22 o
   2  10   2        2.43        1.63      2.66 o
   3  10   2       11.70        9.17      3.40 o
   4  10   2        0.30       -0.44      2.66 o
   5  10   2        2.10        1.92      2.96 o
   6  10   2        0.36        0.15      2.96 o
  -4  11   2        0.01       -2.37      2.66 o
  -3  11   2        0.02       -1.63      2.51 o
  -2  11   2        0.00       -0.89      2.66 o
   1  11   2        0.56        0.30      2.66 o
   2  11   2        0.47        4.88      2.96 o
   3  11   2        1.10       -0.44      2.81 o
   4  11   2        0.24        2.07      2.81 o
 -10   1   3        2.27        1.59      1.07 o
  -9   1   3       32.61       32.68      1.72 o
  -8   1   3        2.06        0.78      0.82 o
  -7   1   3        0.45       -0.15      0.64 o
  -6   1   3       54.83       55.42      1.44 o
  -5   1   3       48.98       60.68      1.33 o
  -4   1   3      205.06      185.56      1.79 o
  -3   1   3       22.95       36.24      0.49 o
  -2   1   3     2539.16     2638.33     14.33 o
  -1   1   3     1375.94     1395.99      8.27 o
   0   1   3     8381.10     8046.58     58.88 o
   1   1   3      291.94      248.32      1.22 o
   2   1   3     2334.71     2341.76     10.29 o
   3   1   3      117.80      116.48      0.82 o
   4   1   3        0.57        0.01      0.23 o
   5   1   3       33.87       36.93      0.93 o
   6   1   3       50.86       51.76      1.21 o
   7   1   3      176.67      186.37      2.44 o
   8   1   3        4.22        6.16      0.83 o
   9   1   3       13.70       13.49      1.19 o
  10   1   3        9.34       10.07      1.36 o
 -10   2   3        6.21        5.08      1.29 o
  -9   2   3       23.08       23.96      1.72 o
  -8   2   3        0.34       -0.20      0.81 o
  -7   2   3       40.51       37.55      1.56 o
  -6   2   3        6.64        6.44      0.79 o
  -5   2   3       52.03       61.21      1.17 o
  -4   2   3      419.90      405.58      3.12 o
  -3   2   3      133.56      142.88      1.06 o
  -2   2   3     1099.71     1133.66      6.00 o
  -1   2   3       24.17       27.57      0.32 o
   0   2   3      112.27      107.42      0.97 o
   1   2   3       63.72       46.41      0.39 o
   2   2   3        5.38        5.39      0.18 o
   3   2   3       46.21       54.57      0.55 o
   4   2   3      195.58      214.36      1.70 o
   5   2   3        0.00       -0.34      0.34 o
   6   2   3       38.85       38.50      1.12 o
   7   2   3        2.11        4.35      0.80 o
   8   2   3       60.88       68.04      1.91 o
   9   2   3        6.84        5.70      1.04 o
  10   2   3        0.24       -0.14      1.56 o
  -9   3   3        3.71        1.35      1.24 o
  -8   3   3        0.49        1.10      0.93 o
  -7   3   3       27.58       24.41      1.35 o
  -6   3   3      207.82      220.79      3.24 o
  -5   3   3      281.73      270.25      2.62 o
  -4   3   3      392.51      443.23      3.36 o
  -3   3   3        0.03        0.11      0.27 o
  -2   3   3     1160.31     1209.93      6.58 o
  -1   3   3       11.09        8.70      0.22 o
   0   3   3      135.88      150.40      1.20 o
   1   3   3       80.62       86.87      0.64 o
   2   3   3      434.02      420.22      2.35 o
   3   3   3      306.87      303.34      2.17 o
   4   3   3       17.38       13.69      0.48 o
   5   3   3      119.39      117.00      1.49 o
   6   3   3        9.57        9.12      0.79 o
   7   3   3        0.56        0.68      0.70 o
   8   3   3        0.94       -0.69      0.69 o
   9   3   3        0.85        0.89      0.99 o
  -9   4   3       28.81       28.92      2.41 o
  -8   4   3        3.03        1.63      1.27 o
  -7   4   3       45.86       45.52      1.92 o
  -6   4   3        1.82        2.37      0.72 o
  -5   4   3        0.42       -0.41      0.41 o
  -4   4   3        0.46       -0.32      0.32 o
  -3   4   3        0.08        0.00      0.20 o
  -2   4   3        0.09       -0.11      0.11 o
  -1   4   3        1.78        0.25      0.12 o
   0   4   3      400.48      407.98      3.02 o
   1   4   3      275.53      276.85      1.86 o
   2   4   3      257.99      250.52      1.85 o
   3   4   3        1.62        1.21      0.24 o
   4   4   3        5.74        8.42      0.43 o
   5   4   3       50.81       50.07      1.08 o
   6   4   3        1.20        0.73      0.54 o
   7   4   3        0.00        0.32      0.74 o
   8   4   3        0.02       -1.10      1.10 o
   9   4   3        0.23       -0.97      1.59 o
  -8   5   3        5.77        3.64      1.69 o
  -7   5   3        0.47       -0.40      1.20 o
  -6   5   3       35.03       33.79      1.89 o
  -5   5   3        5.29        2.62      0.69 o
  -4   5   3        5.97        5.35      0.71 o
  -3   5   3      263.55      257.61      2.24 o
  -2   5   3       92.75       96.35      0.94 o
  -1   5   3        0.31        0.39      0.14 o
   0   5   3      133.13      141.31      1.24 o
   1   5   3      133.22      127.07      1.29 o
   2   5   3        7.89       10.82      0.31 o
   3   5   3        2.71        2.65      0.26 o
   4   5   3       15.69       15.82      0.70 o
   5   5   3      124.63      123.94      2.01 o
   6   5   3        0.01       -0.37      0.72 o
   7   5   3        7.14        5.44      1.21 o
   8   5   3        0.12       -1.04      1.18 o
  -8   6   3       17.37       18.19      2.96 o
  -7   6   3        0.01       -0.94      0.94 o
  -6   6   3        2.92        3.27      1.01 o
  -5   6   3        1.32        1.02      0.79 o
  -4   6   3        1.75        3.20      0.73 o
  -3   6   3       41.70       35.46      1.30 o
  -2   6   3      525.95      504.23      4.15 o
  -1   6   3      345.87      328.04      3.40 o
   0   6   3      169.01      160.20      3.33 o
   1   6   3        7.78       12.35      0.47 o
   2   6   3        0.05       -0.30      0.38 o
   3   6   3       30.76       33.04      1.44 o
   4   6   3        2.75        4.05      0.88 o
   5   6   3       11.92       11.06      1.03 o
   6   6   3        1.41        0.23      1.48 o
   7   6   3        0.31        0.46      1.12 o
  -7   7   3        1.32        1.62      1.28 o
  -6   7   3        0.43        2.12      1.63 o
  -5   7   3        1.50        1.15      0.81 o
  -4   7   3        0.29       -0.06      0.64 o
  -3   7   3       61.94       54.87      1.26 o
  -2   7   3       20.25       21.14      1.10 o
  -1   7   3      163.34      150.82      1.99 o
   0   7   3       41.65       39.77      0.87 o
   1   7   3        3.66        3.82      0.65 o
   2   7   3        4.08        3.40      0.75 o
   3   7   3       51.64       51.23      1.12 o
   4   7   3        7.80        6.40      0.82 o
   5   7   3       42.59       46.12      1.65 o
   6   7   3        0.95        0.59      1.33 o
   7   7   3        0.51       -1.20      1.20 o
  -8   8   3        1.96        0.00      2.81 o
  -7   8   3        1.30       -2.07      2.37 o
  -6   8   3        8.57       10.80      2.22 o
  -5   8   3        7.56        7.79      1.37 o
  -4   8   3       11.38       12.46      1.10 o
  -3   8   3        3.36        3.17      0.73 o
  -2   8   3        6.19        8.09      1.28 o
  -1   8   3        0.21        0.34      0.73 o
   0   8   3        1.29       -0.17      0.81 o
   1   8   3        0.22        1.11      0.81 o
   2   8   3        1.06        0.22      0.83 o
   3   8   3        0.00        1.00      0.83 o
   4   8   3        0.00        1.14      0.82 o
   5   8   3       17.25       18.27      1.92 o
   6   8   3       46.14       53.51      2.50 o
   7   8   3        1.89        3.40      3.11 o
   8   8   3        0.70        2.66      2.81 o
   9   8   3        0.00        3.85      3.11 o
  -8   9   3        7.43       14.64      4.44 o
  -7   9   3        2.81        3.25      3.25 o
  -6   9   3        0.02       -1.04      2.66 o
  -5   9   3        0.34        0.74      2.51 o
  -4   9   3        5.76        6.51      2.96 o
  -3   9   3        0.84        2.66      2.37 o
  -2   9   3        0.18       -0.95      1.92 o
  -1   9   3        1.43        2.63      1.62 o
   0   9   3        0.01        0.18      1.06 o
   1   9   3        8.88       11.68      2.30 o
   2   9   3        3.66        3.99      2.37 o
   3   9   3        0.01       -0.30      2.66 o
   4   9   3       29.72       30.77      4.59 o
   5   9   3        5.67        7.84      3.25 o
   6   9   3        1.17       -1.92      2.51 o
   7   9   3        2.72        0.00      2.81 o
   8   9   3        5.49        6.21      3.40 o
  -6  10   3        2.13        2.51      3.11 o
  -5  10   3        1.00       -2.66      2.66 o
  -4  10   3        8.29        6.36      3.25 o
  -3  10   3        9.34       17.16      3.85 o
  -2  10   3        0.32        1.92      2.66 o
  -1  10   3        2.08       -0.59      2.37 o
   1  10   3        3.07        0.74      2.66 o
   2  10   3        1.39        6.80      2.96 o
   3  10   3        0.17        4.73      2.96 o
   4  10   3        0.24        3.25      3.11 o
   5  10   3        0.82        0.89      2.96 o
   6  10   3        0.56        1.77      2.96 o
  -4  11   3        0.04       -1.33      2.96 o
  -3  11   3        2.79       -2.37      2.37 o
  -2  11   3        1.10        1.48      2.96 o
   1  11   3        0.00        0.74      2.51 o
   2  11   3        0.35       -1.04      2.66 o
   3  11   3        0.01       -2.37      2.37 o
   4  11   3        0.82        4.73      3.25 o
 -10   0   4        0.90        1.98      1.48 o
  -9   0   4        0.43       -0.58      1.21 o
  -8   0   4       83.15       79.84      2.83 o
  -7   0   4        0.07       -0.73      0.82 o
  -6   0   4        9.11        9.80      1.96 o
  -5   0   4        9.28       11.76      1.01 o
  -4   0   4     1456.19     1675.82     13.31 o
  -3   0   4      949.61     1022.81      7.79 o
  -2   0   4    16740.65    16267.75    285.68 o
  -1   0   4     8524.17     8009.66    140.39 o
   0   0   4      558.45      439.59      3.41 o
   1   0   4    15461.15    15626.21    160.13 o
   2   0   4     2545.03     2622.94     15.53 o
   3   0   4      584.83      556.74      3.75 o
   4   0   4      216.05      229.95      2.35 o
   5   0   4       42.23       51.87      1.54 o
   6   0   4       42.91       51.98      2.16 o
   7   0   4        3.19        1.91      1.13 o
   8   0   4       26.94       25.05      1.61 o
   9   0   4       26.70       29.98      2.50 o
  10   0   4       43.95       45.32      2.87 o
 -10   1   4        2.57        1.90      1.09 o
  -9   1   4        0.16        0.37      0.94 o
  -8   1   4       10.24        8.22      1.03 o
  -7   1   4       15.49       14.75      1.01 o
  -6   1   4       69.62       63.36      1.52 o
  -5   1   4        6.48       11.45      0.72 o
  -4   1   4     1460.19     1423.85      9.43 o
  -3   1   4      613.10      598.15      3.51 o
  -2   1   4     3228.97     3225.24     17.42 o
  -1   1   4       54.23       61.62      0.58 o
   0   1   4       59.06       78.00      0.57 o
   1   1   4    19175.86    18914.86    206.01 o
   2   1   4     1489.53     1581.39      6.87 o
   3   1   4      134.44      134.71      0.91 o
   4   1   4      132.65      154.99      1.38 o
   5   1   4       21.42       23.52      0.77 o
   6   1   4       41.65       45.84      1.15 o
   7   1   4        0.01        1.27      0.59 o
   8   1   4       20.36       21.88      1.31 o
   9   1   4       11.24       11.68      1.15 o
  10   1   4        6.58        5.40      1.21 o
 -10   2   4        3.62        3.43      1.23 o
  -9   2   4        8.31        9.27      1.20 o
  -8   2   4        8.33        6.86      1.03 o
  -7   2   4        0.02        0.69      0.72 o
  -6   2   4      473.07      462.59      5.30 o
  -5   2   4        0.87        0.63      0.49 o
  -4   2   4      915.49      919.92      6.65 o
  -3   2   4     1077.69     1137.32      6.26 o
  -2   2   4        5.43        3.91      0.19 o
  -1   2   4      238.63      185.91      1.27 o
   0   2   4      343.04      330.56      2.12 o
   1   2   4       21.75       33.00      0.32 o
   2   2   4      248.79      278.44      1.52 o
   3   2   4        9.36       15.70      0.36 o
   4   2   4       20.27       16.20      0.49 o
   5   2   4        6.33        5.51      0.45 o
   6   2   4      115.18      119.57      1.98 o
   7   2   4       59.24       61.87      1.67 o
   8   2   4      183.73      200.98      3.18 o
   9   2   4       16.96       14.47      1.26 o
  10   2   4        4.34        3.70      1.67 o
  -9   3   4       10.95       10.60      1.50 o
  -8   3   4      127.42      136.81      3.16 o
  -7   3   4       68.18       63.09      1.98 o
  -6   3   4       14.95       13.43      1.03 o
  -5   3   4       56.00       62.62      1.25 o
  -4   3   4      440.94      437.54      3.56 o
  -3   3   4       90.99       89.52      1.02 o
  -2   3   4      214.18      241.52      1.74 o
  -1   3   4      183.65      194.93      1.34 o
   0   3   4      481.85      511.66      3.69 o
   1   3   4      982.48     1084.73      5.45 o
   2   3   4      265.69      295.68      1.76 o
   3   3   4      674.82      703.64      4.38 o
   4   3   4       60.48       58.65      0.85 o
   5   3   4        0.00       -0.35      0.35 o
   6   3   4       15.23       15.33      0.86 o
   7   3   4        2.00        1.37      0.73 o
   8   3   4        0.08       -0.68      0.68 o
   9   3   4        1.71        0.11      1.20 o
  -9   4   4        5.80        5.00      1.54 o
  -8   4   4       35.14       36.13      3.70 o
  -7   4   4        3.20        3.19      0.93 o
  -6   4   4       63.61       66.24      2.41 o
  -5   4   4      138.07      141.41      1.91 o
  -4   4   4      140.36      137.92      1.59 o
  -3   4   4       15.29       18.10      0.58 o
  -2   4   4       23.10       25.98      0.54 o
  -1   4   4       23.96       15.89      1.07 o
   0   4   4      251.51      244.17      2.06 o
   1   4   4      334.82      376.70      2.55 o
   2   4   4        0.78        0.91      0.23 o
   3   4   4       87.42       80.52      0.90 o
   4   4   4       10.31        6.87      0.41 o
   5   4   4       19.93       17.96      0.81 o
   6   4   4       59.29       58.10      1.38 o
   7   4   4       40.58       41.74      1.97 o
   8   4   4        9.93       12.79      1.66 o
   9   4   4       10.21        3.99      4.88 o
  -8   5   4        1.36        0.52      1.25 o
  -7   5   4        7.48        7.19      2.01 o
  -6   5   4        0.69        1.56      0.87 o
  -5   5   4        3.57        3.40      0.74 o
  -4   5   4       26.59       25.63      1.30 o
  -3   5   4       30.53       26.76      0.68 o
  -2   5   4       59.47       60.22      0.74 o
  -1   5   4      307.86      296.51      2.54 o
   0   5   4      409.03      396.31      3.30 o
   1   5   4        0.26        0.71      0.39 o
   2   5   4       35.22       33.94      0.50 o
   3   5   4       43.06       32.21      0.55 o
   4   5   4       16.00       13.68      0.75 o
   5   5   4       24.53       23.87      1.04 o
   6   5   4       11.51        9.90      1.10 o
   7   5   4       13.73       14.14      1.64 o
   8   5   4        0.51       -1.16      1.32 o
  -8   6   4        0.03       -0.74      1.77 o
  -7   6   4       13.82       15.13      2.07 o
  -6   6   4        0.97        0.33      0.91 o
  -5   6   4        0.60        1.16      0.94 o
  -4   6   4        6.87        6.89      0.86 o
  -3   6   4      117.75      106.09      2.09 o
  -2   6   4       45.62       42.52      0.86 o
  -1   6   4      171.38      166.94      2.59 o
   0   6   4       67.28       68.12      1.10 o
   1   6   4      214.92      212.53      2.26 o
   2   6   4        6.00        4.84      0.27 o
   3   6   4      255.46      233.30      4.34 o
   4   6   4       29.95       28.80      1.31 o
   5   6   4        2.36        2.25      0.77 o
   6   6   4        0.08       -0.70      1.08 o
   7   6   4        0.78       -0.60      1.03 o
  -7   7   4       12.63       14.94      2.37 o
  -6   7   4        2.30        1.44      1.03 o
  -5   7   4        4.13        5.93      0.93 o
  -4   7   4       12.63       14.68      1.17 o
  -3   7   4        3.61        4.34      0.53 o
  -2   7   4        5.98        3.74      0.69 o
  -1   7   4       16.84       20.46      1.38 o
   0   7   4        1.46        2.04      1.05 o
   1   7   4        0.02       -0.15      0.54 o
   2   7   4       31.06       30.70      1.00 o
   3   7   4        0.01        0.62      0.55 o
   4   7   4        5.17        4.45      0.83 o
   5   7   4        3.89        6.51      0.88 o
   6   7   4        1.26        0.58      1.08 o
   7   7   4        0.14       -1.18      1.63 o
  -8   8   4        0.00        1.92      3.11 o
  -7   8   4        1.90        0.44      2.81 o
  -6   8   4        0.30        1.18      2.81 o
  -5   8   4        0.80        2.93      1.00 o
  -4   8   4        3.34        2.76      0.86 o
  -3   8   4       14.20       15.28      1.11 o
  -2   8   4        4.58        6.27      1.20 o
  -1   8   4       18.41       18.44      1.05 o
   0   8   4        0.39       -0.19      0.52 o
   1   8   4        1.82        0.04      0.54 o
   2   8   4        0.28        0.07      0.85 o
   3   8   4        1.32        3.18      0.82 o
   4   8   4       27.06       30.34      1.63 o
   5   8   4        2.61        3.21      1.14 o
   6   8   4        0.93        2.87      2.07 o
   7   8   4        0.40        0.44      2.51 o
   8   8   4        0.00        2.22      2.66 o
   9   8   4        0.69        3.40      3.40 o
  -8   9   4        1.63        3.11      3.11 o
  -7   9   4        0.41        1.92      3.11 o
  -6   9   4        8.67       11.83      3.70 o
  -5   9   4        0.15        5.32      3.25 o
  -4   9   4        0.84       -0.59      2.22 o
  -3   9   4        8.73       10.95      3.11 o
  -2   9   4        7.42        9.38      2.14 o
  -1   9   4        7.91       10.66      2.14 o
   0   9   4       22.45       25.48      2.09 o
   1   9   4        1.64       -0.15      1.57 o
   2   9   4        0.03       -0.74      2.37 o
   3   9   4        0.83        2.07      2.51 o
   4   9   4        0.32        4.14      2.81 o
   5   9   4        3.72        6.36      3.40 o
   6   9   4        1.85        6.95      3.40 o
   7   9   4        1.21        0.74      2.51 o
   8   9   4        0.27        1.18      3.11 o
  -6  10   4        1.73        0.59      2.81 o
  -5  10   4        1.36        1.63      3.11 o
  -4  10   4        0.72        1.77      2.81 o
  -3  10   4        5.29       10.06      3.55 o
  -2  10   4       18.20       28.10      4.73 o
  -1  10   4        0.17        5.32      2.81 o
   1  10   4        0.87       -0.89      2.37 o
   2  10   4        0.97        0.00      2.51 o
   3  10   4        0.04       -2.22      2.22 o
   4  10   4        1.15        0.00      2.51 o
   5  10   4        0.48       -2.51      2.51 o
   6  10   4        1.04       -2.37      2.96 o
  -4  11   4        0.00       -2.81      2.81 o
  -3  11   4        0.30        2.81      3.40 o
  -2  11   4        2.14        2.96      2.81 o
   2  11   4        0.84        1.04      3.11 o
   3  11   4        0.55       -1.18      2.81 o
   4  11   4        0.03       -0.59      2.66 o
 -10   1   5        0.80        0.72      1.08 o
  -9   1   5        0.54       -0.65      0.86 o
  -8   1   5        1.45        1.41      0.80 o
  -7   1   5        2.52        3.28      0.75 o
  -6   1   5       84.49       90.54      1.80 o
  -5   1   5       32.13       38.98      1.10 o
  -4   1   5     1015.11     1001.48      6.85 o
  -3   1   5     1426.46     1554.06      8.76 o
  -2   1   5       57.61       54.28      0.61 o
  -1   1   5     1506.29     1625.97      9.64 o
   0   1   5      266.99      280.30      2.27 o
   1   1   5     8001.95     7884.16     40.47 o
   2   1   5     3959.66     4068.99     16.91 o
   3   1   5       54.90       62.82      0.57 o
   4   1   5       19.38       21.50      0.55 o
   5   1   5        0.02        0.05      0.37 o
   6   1   5       18.75       16.24      0.80 o
   7   1   5        4.86        7.75      0.73 o
   8   1   5       32.79       38.82      1.82 o
   9   1   5        9.96        9.41      1.09 o
  10   1   5       36.93       37.82      2.10 o
 -10   2   5        0.66        0.54      1.51 o
  -9   2   5       10.09        9.62      1.20 o
  -8   2   5       22.46       23.33      1.41 o
  -7   2   5        0.75       -0.69      0.69 o
  -6   2   5       57.87       51.16      1.54 o
  -5   2   5       79.80       90.28      1.56 o
  -4   2   5      206.80      206.15      2.03 o
  -3   2   5       53.20       65.14      0.72 o
  -2   2   5        0.31        2.54      0.19 o
  -1   2   5     1475.88     1479.19     10.55 o
   0   2   5      238.80      223.67      1.36 o
   1   2   5      581.97      615.01      3.21 o
   2   2   5       54.71       68.88      0.56 o
   3   2   5      748.37      801.81      4.37 o
   4   2   5      149.33      174.96      1.57 o
   5   2   5       13.67       15.03      0.64 o
   6   2   5        6.92        6.29      0.66 o
   7   2   5       26.80       28.80      1.25 o
   8   2   5       17.62       22.45      1.32 o
   9   2   5        7.34        6.74      1.07 o
  10   2   5        2.05        2.37      1.78 o
  -9   3   5       12.29       13.20      1.54 o
  -8   3   5        0.10        0.04      0.85 o
  -7   3   5      187.27      197.75      3.40 o
  -6   3   5        4.07        3.23      0.77 o
  -5   3   5      520.75      498.53      4.45 o
  -4   3   5       40.51       48.15      0.89 o
  -3   3   5     1004.77     1054.53      6.89 o
  -2   3   5       77.16       82.51      0.79 o
  -1   3   5       14.29       21.69      0.30 o
   0   3   5        8.51        6.57      0.31 o
   1   3   5       10.19       11.04      0.41 o
   2   3   5      958.58     1033.90      5.30 o
   3   3   5       65.33       71.70      0.82 o
   4   3   5       10.01        8.73      0.41 o
   5   3   5       31.83       30.21      0.79 o
   6   3   5       24.58       24.19      1.03 o
   7   3   5        0.29       -0.63      0.63 o
   8   3   5        6.49        5.24      0.89 o
   9   3   5        1.09       -0.15      0.95 o
  -9   4   5        0.01       -0.29      1.78 o
  -8   4   5        2.67        1.80      1.92 o
  -7   4   5       25.13       24.90      1.56 o
  -6   4   5      119.61      117.59      2.23 o
  -5   4   5      369.40      368.32      3.87 o
  -4   4   5      116.26      108.63      1.39 o
  -3   4   5       33.61       32.03      0.72 o
  -2   4   5       62.00       47.22      0.83 o
  -1   4   5     1593.67     1617.66     11.08 o
   0   4   5        0.00       -0.18      0.22 o
   1   4   5      397.28      435.86      3.09 o
   2   4   5       66.93       68.63      0.74 o
   3   4   5       13.85       13.40      0.44 o
   4   4   5       19.48       16.72      0.56 o
   5   4   5       27.30       20.56      0.86 o
   6   4   5       17.12       16.88      0.92 o
   7   4   5        0.01        0.55      0.79 o
   8   4   5        3.15        1.06      1.07 o
  -8   5   5        2.68        0.76      1.29 o
  -7   5   5        0.05       -0.52      1.34 o
  -6   5   5        3.82        5.26      1.08 o
  -5   5   5       56.67       58.30      1.72 o
  -4   5   5       16.80       14.98      0.94 o
  -3   5   5       78.47       76.07      1.26 o
  -2   5   5      222.77      197.87      1.87 o
  -1   5   5       51.68       51.54      0.75 o
   0   5   5       45.60       42.66      0.82 o
   1   5   5      415.09      406.24      2.96 o
   2   5   5        7.63        6.03      0.26 o
   3   5   5      257.94      236.36      1.98 o
   4   5   5       50.47       46.17      1.17 o
   5   5   5      213.96      198.39      2.70 o
   6   5   5       20.74       19.55      1.34 o
   7   5   5        0.77       -0.18      1.32 o
   8   5   5        2.31       -0.49      3.29 o
  -8   6   5        3.88        1.92      1.92 o
  -7   6   5        5.80        3.81      1.22 o
  -6   6   5       11.05       11.81      1.36 o
  -5   6   5       28.59       27.08      1.55 o
  -4   6   5        0.04       -0.50      0.58 o
  -3   6   5        5.26        3.68      0.65 o
  -2   6   5        0.97        0.20      1.11 o
  -1   6   5       43.01       43.39      1.32 o
   0   6   5        1.12        1.45      0.65 o
   1   6   5       17.65       23.48      0.67 o
   2   6   5       23.96       22.42      0.87 o
   3   6   5       27.79       20.65      1.00 o
   4   6   5        8.61        7.06      0.82 o
   5   6   5        1.17        1.62      0.76 o
   6   6   5        1.92        0.55      1.09 o
   7   6   5        0.02       -1.06      1.06 o
  -7   7   5       11.09        8.28      2.07 o
  -6   7   5        4.06        3.67      1.15 o
  -5   7   5        5.55        6.11      0.94 o
  -4   7   5        0.49       -0.10      0.50 o
  -3   7   5       21.92       23.63      1.27 o
  -2   7   5        3.20        1.93      0.68 o
  -1   7   5        4.43        3.83      0.65 o
   0   7   5        1.20        2.49      0.68 o
   1   7   5      118.35      109.61      2.12 o
   2   7   5       41.64       39.42      1.10 o
   3   7   5       30.61       28.87      1.16 o
   4   7   5       44.22       46.51      1.70 o
   5   7   5        1.22        2.40      0.78 o
   6   7   5        1.31       -0.28      1.06 o
   7   7   5        2.06        4.59      2.07 o
  -9   8   5        0.00        3.55      3.11 o
  -8   8   5        1.87        2.96      2.66 o
  -7   8   5        0.63        0.00      2.51 o
  -6   8   5        0.53        1.48      2.37 o
  -5   8   5       26.13       26.51      1.66 o
  -4   8   5        0.49        0.91      0.77 o
  -3   8   5        0.00        0.28      0.67 o
  -2   8   5       10.06       12.03      1.77 o
  -1   8   5       21.79       18.13      1.11 o
   0   8   5       16.10       15.40      0.95 o
   1   8   5        0.36        0.32      0.65 o
   2   8   5        1.12        0.83      0.69 o
   3   8   5       47.40       36.12      3.12 o
   4   8   5       54.05       64.25      2.19 o
   5   8   5        8.66       14.53      1.54 o
   6   8   5       13.62       17.90      3.85 o
   7   8   5        0.24       -0.59      2.66 o
   8   8   5        0.02       -2.37      2.37 o
   9   8   5        0.70        1.63      2.81 o
  -8   9   5        0.04        0.74      3.11 o
  -7   9   5        0.05       -0.74      2.51 o
  -6   9   5        0.77        0.15      2.81 o
  -5   9   5        4.03        2.22      3.11 o
  -4   9   5        4.25        4.44      3.11 o
  -3   9   5        0.00       -1.92      2.37 o
  -2   9   5        8.81        6.31      2.02 o
  -1   9   5        0.00        0.98      1.63 o
   0   9   5        0.06        0.67      1.11 o
   1   9   5        1.05        1.04      2.22 o
   2   9   5        9.94       12.87      3.25 o
   3   9   5       12.46       13.61      3.40 o
   4   9   5        5.01        7.40      3.25 o
   5   9   5       27.71       24.85      4.44 o
   6   9   5        3.72        2.96      2.81 o
   7   9   5        0.86        0.00      2.81 o
   8   9   5        0.59       -0.89      2.81 o
  -6  10   5        3.35        1.33      3.25 o
  -5  10   5        0.04       -1.18      2.66 o
  -4  10   5        2.87        4.88      3.25 o
  -3  10   5        1.74        5.03      2.96 o
  -2  10   5        7.21        8.73      3.25 o
  -1  10   5        5.51        6.06      3.11 o
   1  10   5        0.10       -2.22      2.22 o
   2  10   5        1.69        6.95      3.11 o
   3  10   5        0.74        1.48      2.81 o
   4  10   5        0.45        1.48      2.96 o
   5  10   5        1.78       -2.07      2.51 o
   6  10   5        0.13        1.18      2.96 o
  -4  11   5        0.01       -2.51      2.51 o
  -3  11   5        0.92        1.18      3.11 o
  -2  11   5        0.18        5.32      3.40 o
   2  11   5        0.31       -1.04      2.51 o
   3  11   5        0.79        0.59      3.11 o
   4  11   5        1.53       -2.51      2.51 o
 -10   0   6       39.99       33.74      2.49 o
  -9   0   6      127.89      130.36      3.94 o
  -8   0   6       61.29       60.97      4.39 o
  -7   0   6        0.06        0.99      0.88 o
  -6   0   6        7.57        7.76      1.01 o
  -5   0   6       46.70       46.35      1.66 o
  -4   0   6     1601.78     1676.68     14.72 o
  -3   0   6      795.54      867.62      7.35 o
  -2   0   6      133.85      110.67      1.31 o
  -1   0   6       10.22       13.98      0.37 o
   0   0   6        6.23        8.74      0.28 o
   1   0   6     1235.64     1202.98      7.27 o
   2   0   6     2298.52     2439.10     14.52 o
   3   0   6        2.71        4.05      0.29 o
   4   0   6      209.95      235.23      3.57 o
   5   0   6        0.00       -0.42      0.94 o
   6   0   6       48.29       47.84      1.69 o
   7   0   6        1.92        2.64      0.85 o
   8   0   6        9.73        8.18      1.20 o
   9   0   6       38.02       39.38      2.18 o
  10   0   6       24.84       27.10      2.39 o
 -10   1   6        0.06       -0.54      1.02 o
  -9   1   6        0.34       -0.67      0.90 o
  -8   1   6       39.14       36.96      1.67 o
  -7   1   6       44.80       44.33      1.45 o
  -6   1   6       35.82       34.06      1.24 o
  -5   1   6      100.50      101.53      1.73 o
  -4   1   6     1141.86     1183.07      8.35 o
  -3   1   6      358.29      365.21      2.42 o
  -2   1   6     2948.75     2897.22     16.52 o
  -1   1   6      329.71      341.04      2.25 o
   0   1   6      961.01     1013.09      5.03 o
   1   1   6     2873.15     2825.30     12.21 o
   2   1   6     1696.85     1840.08      7.83 o
   3   1   6      685.44      720.20      3.35 o
   4   1   6       16.73       19.92      0.71 o
   5   1   6      237.19      241.53      2.38 o
   6   1   6        7.24        8.68      0.84 o
   7   1   6       51.26       52.68      1.37 o
   8   1   6        0.07        3.38      0.73 o
   9   1   6        0.79        1.59      0.93 o
  10   1   6        0.04       -0.43      1.20 o
 -10   2   6        3.21        4.95      1.81 o
  -9   2   6       10.14       10.58      1.21 o
  -8   2   6        0.48        0.37      0.82 o
  -7   2   6        1.51        0.68      0.77 o
  -6   2   6      329.76      330.66      4.18 o
  -5   2   6        5.54        6.24      0.59 o
  -4   2   6      730.33      732.80      5.45 o
  -3   2   6      493.88      515.73      3.34 o
  -2   2   6     2190.21     2236.37     12.09 o
  -1   2   6     3353.76     3378.25     21.93 o
   0   2   6      444.33      419.44      2.39 o
   1   2   6      275.57      286.88      1.66 o
   2   2   6      320.61      328.16      1.73 o
   3   2   6     2125.65     2194.05     11.56 o
   4   2   6      215.38      225.59      1.98 o
   5   2   6      153.48      151.63      1.86 o
   6   2   6       12.81       11.43      0.74 o
   7   2   6      138.49      145.64      2.29 o
   8   2   6        0.54        0.78      0.83 o
   9   2   6        6.14        7.90      1.13 o
  10   2   6        0.32       -1.53      1.56 o
  -9   3   6       45.48       46.34      3.37 o
  -8   3   6       56.31       53.34      2.30 o
  -7   3   6      138.45      147.57      2.76 o
  -6   3   6       21.72       17.10      1.09 o
  -5   3   6      264.60      254.54      2.73 o
  -4   3   6      143.13      130.38      1.52 o
  -3   3   6       77.29       72.08      0.89 o
  -2   3   6       77.31       80.73      0.82 o
  -1   3   6       63.19       67.29      0.60 o
   0   3   6        0.05        0.10      0.11 o
   1   3   6      584.33      625.57      3.10 o
   2   3   6        0.04        1.60      0.19 o
   3   3   6       29.40       26.32      0.52 o
   4   3   6       16.89       18.80      0.58 o
   5   3   6        0.65        0.09      0.35 o
   6   3   6        0.51        0.12      0.49 o
   7   3   6       18.37       14.41      1.04 o
   8   3   6        2.78        3.26      0.87 o
   9   3   6        0.77        1.59      1.66 o
  -9   4   6        0.20       -1.51      1.51 o
  -8   4   6        1.19        1.99      1.11 o
  -7   4   6       21.56       21.77      1.48 o
  -6   4   6        4.47        4.67      0.74 o
  -5   4   6      192.79      191.00      2.51 o
  -4   4   6      283.00      267.03      2.49 o
  -3   4   6      118.59      118.32      1.43 o
  -2   4   6        6.54        8.29      0.39 o
  -1   4   6        9.78       22.05      0.52 o
   0   4   6        7.04        8.04      0.42 o
   1   4   6       27.44       25.54      0.49 o
   2   4   6      115.65      116.75      1.33 o
   3   4   6      215.71      224.64      1.79 o
   4   4   6       40.25       43.93      0.83 o
   5   4   6       58.37       60.53      1.29 o
   6   4   6        0.02       -0.53      0.53 o
   7   4   6       11.05       10.83      0.97 o
   8   4   6        8.56        7.70      1.28 o
  -8   5   6        2.81       -0.41      1.27 o
  -7   5   6        2.05        1.30      1.11 o
  -6   5   6        1.65        1.75      1.54 o
  -5   5   6        6.20        2.36      0.72 o
  -4   5   6       75.52       69.90      1.69 o
  -3   5   6      108.90      115.77      1.60 o
  -2   5   6      315.62      289.94      2.29 o
  -1   5   6        9.07       12.07      0.40 o
   0   5   6       16.08       22.11      0.83 o
   1   5   6       61.22       49.45      0.77 o
   2   5   6        2.95        1.63      0.28 o
   3   5   6        2.72        2.27      0.32 o
   4   5   6        9.24        6.28      0.64 o
   5   5   6       67.43       56.08      1.46 o
   6   5   6        0.02        0.20      0.85 o
   7   5   6       19.27       16.67      1.50 o
   8   5   6        0.54       -0.22      2.32 o
  -8   6   6        0.37       -1.63      1.77 o
  -7   6   6        5.02        3.03      1.34 o
  -6   6   6        3.26        3.45      1.68 o
  -5   6   6        3.60        1.58      0.85 o
  -4   6   6        8.03        8.31      0.94 o
  -3   6   6       73.44       69.54      1.44 o
  -2   6   6      103.85      100.51      2.20 o
  -1   6   6      800.24      760.27      7.81 o
   0   6   6       18.73       22.11      1.23 o
   1   6   6      461.34      455.15      5.21 o
   2   6   6        0.13       -0.56      0.66 o
   3   6   6       20.80       18.71      0.98 o
   4   6   6        4.09        8.63      0.82 o
   5   6   6        1.03        0.57      0.90 o
   6   6   6        0.00       -0.76      0.76 o
   7   6   6        3.81        0.18      1.35 o
  -7   7   6        0.16       -1.48      1.48 o
  -6   7   6       16.39       17.04      1.53 o
  -5   7   6       16.70       18.38      1.26 o
  -4   7   6        0.22        0.78      0.77 o
  -3   7   6        0.00       -0.32      0.66 o
  -2   7   6        6.83        5.48      0.81 o
  -1   7   6        0.45        0.83      0.63 o
   0   7   6       85.91       86.06      2.54 o
   1   7   6        0.17        1.42      0.80 o
   2   7   6       18.33       16.65      1.16 o
   3   7   6        4.22        5.22      0.68 o
   4   7   6       15.99       16.11      1.05 o
   5   7   6       23.28       25.10      1.37 o
   6   7   6       31.14       37.13      1.88 o
  -9   8   6        1.09        4.73      3.40 o
  -7   8   6        2.23        5.18      3.11 o
  -6   8   6        4.31        7.40      3.11 o
  -5   8   6        8.21        9.44      1.23 o
  -4   8   6        0.37        1.09      0.79 o
  -3   8   6       10.67       11.77      1.06 o
  -2   8   6        1.61        0.66      0.68 o
  -1   8   6       31.16       24.83      1.29 o
   0   8   6        0.40        0.51      0.60 o
   1   8   6        3.49        2.29      0.76 o
   2   8   6        1.58        1.01      0.93 o
   3   8   6        2.53        3.96      0.90 o
   4   8   6       33.74       40.59      2.86 o
   5   8   6       25.89       22.80      1.83 o
   6   8   6       25.28       29.14      4.73 o
   7   8   6        3.40        3.70      2.81 o
   8   8   6        0.51        2.51      2.66 o
   9   8   6        1.56        2.81      3.25 o
  -8   9   6        0.39        0.15      3.25 o
  -7   9   6        0.28       -1.63      2.96 o
  -6   9   6        1.37       -0.44      2.81 o
  -5   9   6        1.68       -0.30      2.51 o
  -4   9   6        2.49        2.07      2.66 o
  -3   9   6        5.95        4.44      2.66 o
  -2   9   6        0.50        1.95      2.00 o
  -1   9   6        2.40        3.79      1.63 o
   0   9   6        2.40        2.37      1.17 o
   1   9   6        0.67        1.09      1.77 o
   2   9   6        1.27        0.30      2.07 o
   3   9   6        1.87        3.68      1.50 o
   4   9   6        6.36       11.68      3.40 o
   5   9   6        2.16        6.66      3.25 o
   6   9   6        5.63       11.09      3.85 o
   7   9   6        0.18       -0.44      2.37 o
   8   9   6        0.02        3.11      3.25 o
  -6  10   6        0.01       -0.74      2.81 o
  -5  10   6        0.44        3.70      3.55 o
  -4  10   6        3.65        2.37      2.81 o
  -3  10   6       12.07       14.50      3.99 o
  -2  10   6        0.04        0.59      2.66 o
  -1  10   6        3.57        6.51      2.96 o
   1  10   6        0.31        1.92      2.66 o
   2  10   6        8.01        7.10      3.25 o
   3  10   6        1.57       -0.30      2.37 o
   4  10   6        0.72        4.29      2.96 o
   5  10   6        0.08       -2.66      2.66 o
   6  10   6        0.51        2.22      3.11 o
  -4  11   6        0.07       -2.96      2.96 o
  -3  11   6        1.51       -1.63      3.11 o
  -2  11   6        0.06       -2.66      2.81 o
   2  11   6        3.17        1.48      2.96 o
   3  11   6        2.30        0.00      2.81 o
   4  11   6        0.78        1.48      3.11 o
 -10   1   7        4.64        2.82      1.34 o
  -9   1   7       14.50       14.28      1.44 o
  -8   1   7      102.85      106.88      2.48 o
  -7   1   7        2.33        1.77      0.74 o
  -6   1   7        1.39        0.38      0.58 o
  -5   1   7      256.89      261.75      5.97 o
  -4   1   7      612.75      653.52      5.86 o
  -3   1   7       92.41      111.79      1.03 o
  -2   1   7       13.98       18.38      0.39 o
  -1   1   7      314.52      265.05      1.84 o
   0   1   7      734.21      768.69      3.80 o
   1   1   7      247.85      280.65      1.49 o
   2   1   7       26.16       27.88      0.37 o
   3   1   7      901.03      958.88      4.48 o
   4   1   7       24.82       31.88      0.64 o
   5   1   7       11.75       10.43      0.59 o
   6   1   7      153.09      153.55      2.04 o
   7   1   7       38.91       42.47      1.28 o
   8   1   7      172.56      192.01      2.73 o
   9   1   7       11.47       13.33      1.14 o
  10   1   7        9.43        9.17      1.51 o
 -10   2   7        1.93       -0.30      2.07 o
  -9   2   7        0.69       -0.10      0.95 o
  -8   2   7        7.08        6.07      1.02 o
  -7   2   7       28.50       25.73      1.36 o
  -6   2   7      243.52      233.50      3.34 o
  -5   2   7      186.00      189.06      2.42 o
  -4   2   7      129.11      119.42      1.45 o
  -3   2   7      207.61      249.13      1.87 o
  -2   2   7        0.31        0.61      0.18 o
  -1   2   7     1745.53     1879.29     12.36 o
   0   2   7       38.93       37.11      0.40 o
   1   2   7       35.45       36.03      0.41 o
   2   2   7      180.12      184.06      1.14 o
   3   2   7      381.90      369.00      2.40 o
   4   2   7      113.63      117.83      1.32 o
   5   2   7        0.40        1.21      0.43 o
   6   2   7        7.42        9.00      0.71 o
   7   2   7        4.00        5.61      0.77 o
   8   2   7        2.92        5.06      0.87 o
   9   2   7        0.07       -0.49      0.89 o
  10   2   7        0.07       -1.46      1.46 o
  -9   3   7        7.32        7.23      1.43 o
  -8   3   7       99.65       95.16      3.06 o
  -7   3   7       20.99       23.11      2.02 o
  -6   3   7      393.46      389.61      4.71 o
  -5   3   7        3.93        7.74      0.58 o
  -4   3   7      494.20      492.96      3.93 o
  -3   3   7      282.51      245.31      2.16 o
  -2   3   7       67.77       64.04      0.96 o
  -1   3   7       93.47       97.27      0.74 o
   0   3   7       54.28       63.28      0.65 o
   1   3   7      941.67      932.63      4.82 o
   2   3   7        0.29        0.22      0.15 o
   3   3   7        0.97        1.89      0.26 o
   4   3   7        8.51       11.17      0.49 o
   5   3   7        4.78        5.32      0.47 o
   6   3   7       98.69       99.60      1.65 o
   7   3   7        5.61        5.60      0.78 o
   8   3   7       24.13       23.85      1.50 o
   9   3   7        3.11        3.86      1.14 o
  -9   4   7        2.12        1.16      1.50 o
  -8   4   7      109.06      108.07      2.99 o
  -7   4   7       17.24       16.40      1.37 o
  -6   4   7       33.94       32.33      1.30 o
  -5   4   7       96.43       94.48      1.87 o
  -4   4   7       59.54       57.84      1.03 o
  -3   4   7      234.56      216.06      1.87 o
  -2   4   7      138.71      140.11      1.27 o
  -1   4   7      257.07      257.54      2.26 o
   0   4   7       40.76       44.89      0.83 o
   1   4   7       23.58       23.41      0.39 o
   2   4   7       12.64       13.84      0.34 o
   3   4   7      133.32      139.28      1.31 o
   4   4   7       91.47       98.94      1.44 o
   5   4   7        1.50        3.38      0.55 o
   6   4   7       32.96       32.70      1.64 o
   7   4   7       17.85       16.80      1.15 o
   8   4   7        2.56        3.80      1.15 o
  -8   5   7        1.16       -2.49      2.49 o
  -7   5   7        5.82        6.40      1.28 o
  -6   5   7        0.00       -0.16      0.78 o
  -5   5   7       28.66       25.94      1.30 o
  -4   5   7       16.11       17.33      1.02 o
  -3   5   7        6.34        3.97      0.36 o
  -2   5   7      108.76       93.34      1.01 o
  -1   5   7      163.84      152.37      1.64 o
   0   5   7      258.48      246.78      2.47 o
   1   5   7        4.34        5.79      0.38 o
   2   5   7        1.55        2.01      0.24 o
   3   5   7       64.86       56.08      1.04 o
   4   5   7       39.17       35.71      1.13 o
   5   5   7        8.66        8.54      0.78 o
   6   5   7        3.40        3.06      0.96 o
   7   5   7        0.09       -0.84      0.91 o
   8   5   7        0.57       -0.96      1.59 o
  -8   6   7        0.07       -0.59      1.77 o
  -7   6   7        0.99       -0.40      1.06 o
  -6   6   7        3.96        2.80      1.04 o
  -5   6   7       12.87       14.03      1.27 o
  -4   6   7        9.72       11.35      0.93 o
  -3   6   7       19.20       18.04      0.83 o
  -2   6   7       72.70       71.06      1.90 o
  -1   6   7      210.53      206.82      2.67 o
   0   6   7      269.87      251.23      2.83 o
   1   6   7        5.14        5.50      0.73 o
   2   6   7        1.52       -0.36      0.36 o
   3   6   7        0.94        0.00      0.54 o
   4   6   7        7.20        6.57      0.79 o
   5   6   7        3.78        6.05      0.93 o
   6   6   7       12.81       11.73      1.56 o
   7   6   7        0.26       -0.53      1.28 o
  -7   7   7        8.95        9.61      2.07 o
  -6   7   7        0.00       -0.45      1.08 o
  -5   7   7        2.55        2.35      0.82 o
  -4   7   7       29.71       29.53      1.50 o
  -3   7   7       49.96       53.41      1.81 o
  -2   7   7       29.59       22.48      1.90 o
  -1   7   7       72.00       69.34      1.75 o
   0   7   7        5.70        4.05      0.70 o
   1   7   7      113.44      106.88      2.36 o
   2   7   7        6.64        8.31      0.97 o
   3   7   7        2.06        2.05      0.61 o
   4   7   7        2.60        3.92      0.88 o
   5   7   7        0.25       -0.16      0.73 o
   6   7   7        1.06        1.32      1.00 o
  -9   8   7        0.85        2.81      3.40 o
  -8   8   7        1.10        2.22      3.11 o
  -7   8   7        0.61        0.00      2.51 o
  -6   8   7        2.71        2.81      2.51 o
  -5   8   7        4.14        3.31      0.99 o
  -4   8   7        5.34        5.35      0.99 o
  -3   8   7        5.72        3.50      0.81 o
  -2   8   7        6.59        4.66      0.84 o
  -1   8   7        0.00       -0.48      0.65 o
   0   8   7       15.35       12.66      0.98 o
   1   8   7        5.60        5.22      0.86 o
   2   8   7        1.27        1.53      0.82 o
   3   8   7        0.51        1.19      0.85 o
   4   8   7        8.02        9.89      1.22 o
   5   8   7        0.22        3.75      1.23 o
   6   8   7        0.00        1.92      2.66 o
   7   8   7       17.95       18.79      4.44 o
   8   8   7        0.67        6.95      3.25 o
   9   8   7        1.14        4.58      2.96 o
  -8   9   7        0.69        2.07      3.11 o
  -7   9   7        7.04        3.55      2.96 o
  -6   9   7        0.36       -2.22      2.22 o
  -5   9   7        0.03        1.63      2.81 o
  -4   9   7        4.03        4.32      1.61 o
  -3   9   7        0.03        1.49      1.25 o
  -2   9   7        0.08        0.97      1.01 o
  -1   9   7        0.00        2.43      1.62 o
   0   9   7       10.59       10.03      2.61 o
   1   9   7        1.52        1.27      1.14 o
   2   9   7       17.45       19.65      2.66 o
   3   9   7        0.48        2.41      3.92 o
   4   9   7        0.66        4.88      3.11 o
   5   9   7        6.67        8.43      3.40 o
   6   9   7        0.26        0.15      2.81 o
   7   9   7        0.15        0.74      2.96 o
   8   9   7        1.11        3.55      2.81 o
  -6  10   7        0.46       -2.66      2.96 o
  -5  10   7        3.32        6.36      3.40 o
  -4  10   7        0.16        0.59      2.81 o
  -3  10   7        1.40       -2.07      2.07 o
  -2  10   7        4.37        7.54      3.11 o
  -1  10   7        0.64        0.30      2.22 o
   1  10   7        1.04        3.85      2.81 o
   2  10   7        6.76        5.47      3.25 o
   3  10   7        1.70        2.51      2.96 o
   4  10   7        0.12       -2.22      2.51 o
   5  10   7        4.37        6.95      3.55 o
   6  10   7        2.21        0.44      3.11 o
  -4  11   7        0.24       -0.30      2.66 o
  -3  11   7        0.47        1.48      3.25 o
  -2  11   7       18.13       30.91      5.18 o
   2  11   7        6.03        9.61      3.55 o
   3  11   7        2.17        0.59      3.25 o
 -10   0   8       22.18       25.33      2.62 o
  -9   0   8        0.10        1.82      1.16 o
  -8   0   8       11.58       10.19      1.43 o
  -7   0   8       50.84       45.29      2.12 o
  -6   0   8        0.23        0.84      1.45 o
  -5   0   8      110.62       93.35      2.32 o
  -4   0   8        9.24        3.68      0.68 o
  -3   0   8     1525.91     1705.17     13.81 o
  -2   0   8     1176.83     1386.45     11.16 o
  -1   0   8      426.45      406.36      3.80 o
   0   0   8      564.97      555.66      4.45 o
   1   0   8      412.56      477.15      3.30 o
   2   0   8        4.57        4.86      0.27 o
   3   0   8       25.11       30.12      0.67 o
   4   0   8      547.38      584.77      5.90 o
   5   0   8       33.47       34.08      1.20 o
   6   0   8       48.37       54.59      1.78 o
   7   0   8        6.16        6.88      1.04 o
   8   0   8        5.61        6.59      1.16 o
   9   0   8       72.40       80.25      2.74 o
  10   0   8       40.47       39.18      3.52 o
 -10   1   8        0.37       -0.93      0.93 o
  -9   1   8        0.64        0.79      0.89 o
  -8   1   8        1.26        1.94      0.84 o
  -7   1   8        0.08       -0.60      0.60 o
  -6   1   8       25.10       22.92      1.13 o
  -5   1   8       62.02       63.30      1.49 o
  -4   1   8      122.25      162.84      1.89 o
  -3   1   8        5.22        2.10      0.37 o
  -2   1   8      873.68      894.28      5.42 o
  -1   1   8      224.35      221.71      1.61 o
   0   1   8      131.46      161.29      0.99 o
   1   1   8      146.62      160.08      1.01 o
   2   1   8     1566.41     1546.86      6.80 o
   3   1   8      809.33      827.82      4.32 o
   4   1   8       29.81       29.95      0.65 o
   5   1   8       11.43       12.05      0.62 o
   6   1   8        0.65        1.03      0.48 o
   7   1   8        0.78        1.05      0.59 o
   8   1   8       65.67       76.88      1.82 o
   9   1   8       36.81       40.20      1.64 o
  10   1   8       12.17        9.51      2.12 o
 -10   2   8        0.76        0.98      1.66 o
  -9   2   8        2.38        2.08      0.97 o
  -8   2   8        7.55        9.93      1.16 o
  -7   2   8      244.02      251.30      3.73 o
  -6   2   8      250.44      258.63      3.55 o
  -5   2   8      170.22      155.89      2.18 o
  -4   2   8       19.10       18.45      0.91 o
  -3   2   8      427.60      403.14      3.08 o
  -2   2   8      139.92      150.16      1.29 o
  -1   2   8     2697.61     2890.96     18.84 o
   0   2   8      339.52      365.76      2.30 o
   1   2   8      533.73      592.67      3.06 o
   2   2   8     1615.55     1710.99      7.88 o
   3   2   8      273.38      292.31      2.02 o
   4   2   8      569.48      600.64      4.20 o
   5   2   8      335.38      338.44      3.19 o
   6   2   8      197.41      206.57      2.79 o
   7   2   8       34.85       35.44      1.30 o
   8   2   8       62.64       60.03      1.71 o
   9   2   8       12.90       11.42      1.18 o
  10   2   8        0.46        1.32      2.74 o
  -9   3   8        0.80       -0.20      1.08 o
  -8   3   8        5.30        5.01      1.14 o
  -7   3   8      161.84      165.32      2.95 o
  -6   3   8      191.19      196.70      3.04 o
  -5   3   8       74.37       83.82      1.44 o
  -4   3   8        2.52        5.01      0.93 o
  -3   3   8        2.07        1.32      0.27 o
  -2   3   8        0.29        0.31      0.14 o
  -1   3   8        8.74       12.99      0.38 o
   0   3   8        9.15       12.19      0.24 o
   1   3   8      117.07      148.95      1.11 o
   2   3   8       54.74       76.64      0.75 o
   3   3   8      135.85      147.75      1.30 o
   4   3   8       66.06       66.93      0.99 o
   5   3   8       60.68       62.80      1.15 o
   6   3   8       22.73       20.20      0.90 o
   7   3   8        1.52        0.80      0.60 o
   8   3   8        0.49        0.61      1.09 o
   9   3   8        0.00       -0.85      0.96 o
  -9   4   8        3.34        0.73      2.30 o
  -8   4   8       50.27       51.29      2.69 o
  -7   4   8       43.20       38.66      2.03 o
  -6   4   8        1.17        0.87      0.75 o
  -5   4   8        5.98        6.12      0.72 o
  -4   4   8      355.87      352.17      3.09 o
  -3   4   8      250.58      245.37      2.03 o
  -2   4   8       64.79       63.02      0.77 o
  -1   4   8       41.66       36.36      0.81 o
   0   4   8      162.87      156.20      1.84 o
   1   4   8       37.85       44.44      0.57 o
   2   4   8       13.04       11.53      0.32 o
   3   4   8       27.14       27.48      0.57 o
   4   4   8        8.61        7.51      0.46 o
   5   4   8      155.81      157.75      2.15 o
   6   4   8        7.96        8.36      0.83 o
   7   4   8        0.75       -0.30      1.00 o
   8   4   8        0.02       -0.17      1.17 o
  -8   5   8        4.19        0.51      1.27 o
  -7   5   8        0.00       -0.98      0.98 o
  -6   5   8        0.58       -1.34      1.34 o
  -5   5   8        0.06        0.41      0.63 o
  -4   5   8       81.82       79.54      1.87 o
  -3   5   8       34.62       32.77      0.85 o
  -2   5   8        0.29       -0.21      0.26 o
  -1   5   8       74.75       74.85      0.96 o
   0   5   8      441.98      408.10      3.66 o
   1   5   8      540.56      520.48      3.63 o
   2   5   8      147.96      155.29      1.43 o
   3   5   8       60.10       58.63      1.15 o
   4   5   8        6.96        6.22      0.65 o
   5   5   8       15.30       12.85      0.87 o
   6   5   8        1.10        1.81      0.90 o
   7   5   8        0.03        1.64      1.20 o
   8   5   8       14.18       12.80      2.88 o
  -8   6   8        2.93        3.25      1.92 o
  -7   6   8        6.50        4.66      1.72 o
  -6   6   8        2.53        2.09      1.05 o
  -5   6   8       22.28       19.31      1.76 o
  -4   6   8       48.18       46.63      1.54 o
  -3   6   8        1.50        1.73      0.45 o
  -2   6   8        6.16        7.49      0.85 o
  -1   6   8      113.66      113.86      1.88 o
   0   6   8      106.67      102.56      1.66 o
   1   6   8       88.28       85.27      1.67 o
   2   6   8        7.77        8.82      0.64 o
   3   6   8       11.43        9.81      1.22 o
   4   6   8        4.30        3.62      0.69 o
   5   6   8        0.48       -0.63      0.71 o
   6   6   8        4.19        3.37      0.99 o
   7   6   8        0.49       -0.22      1.15 o
  -7   7   8        2.88        1.04      1.48 o
  -6   7   8       33.46       34.95      2.07 o
  -5   7   8        2.66        2.33      1.45 o
  -4   7   8        3.36        4.96      0.92 o
  -3   7   8       13.40       14.11      1.12 o
  -2   7   8       21.60       20.32      1.25 o
  -1   7   8      102.61      109.26      2.20 o
   0   7   8        0.52        1.61      0.62 o
   1   7   8        7.60        8.05      0.97 o
   2   7   8        0.29        0.30      0.70 o
   3   7   8       18.88       19.14      1.01 o
   4   7   8        4.15        6.56      0.90 o
   5   7   8        0.05        0.23      0.73 o
   6   7   8        5.79        6.42      1.84 o
  -9   8   8        1.38        9.02      3.85 o
  -8   8   8        1.35        1.92      2.96 o
  -7   8   8        0.54        1.48      2.96 o
  -6   8   8        0.26       -1.63      2.51 o
  -5   8   8        6.43        7.14      1.19 o
  -4   8   8       11.52       16.05      1.52 o
  -3   8   8       11.07       11.15      1.10 o
  -2   8   8        0.52        1.00      0.76 o
  -1   8   8        5.84        5.76      0.91 o
   0   8   8        1.29        0.61      0.64 o
   1   8   8       18.09       19.60      1.28 o
   2   8   8        3.30        2.36      0.82 o
   3   8   8       11.68       11.81      1.22 o
   4   8   8        1.50        2.04      1.26 o
   5   8   8       22.55       27.36      2.45 o
   6   8   8       24.94       31.65      4.59 o
   7   8   8        2.59        7.10      3.25 o
   8   8   8        0.50       -0.30      2.51 o
   9   8   8        0.50        5.47      3.40 o
  -8   9   8        0.22       -0.15      3.40 o
  -7   9   8        0.04        0.00      3.11 o
  -6   9   8        0.05        6.21      3.55 o
  -5   9   8       14.80       13.31      3.70 o
  -4   9   8        9.62        6.80      3.25 o
  -3   9   8        0.42        2.71      1.37 o
  -2   9   8        0.48        1.09      1.05 o
  -1   9   8        0.01       -0.93      0.93 o
   0   9   8        3.25        4.01      1.07 o
   1   9   8        1.84        3.29      1.18 o
   2   9   8        3.59        7.32      1.63 o
   3   9   8        0.44        2.63      1.48 o
   4   9   8        4.56        5.92      2.96 o
   5   9   8        3.15        1.92      2.96 o
   6   9   8        3.43        2.07      2.66 o
   7   9   8        0.38       -2.37      2.37 o
   8   9   8        0.00        2.37      3.25 o
  -6  10   8        4.98        5.32      3.40 o
  -5  10   8        5.19       -0.15      2.96 o
  -4  10   8        0.25       -2.22      2.22 o
  -3  10   8        0.05       -2.22      2.22 o
  -2  10   8        0.25        1.33      2.81 o
  -1  10   8        2.34        1.48      2.51 o
   1  10   8        0.09       -2.37      2.37 o
   2  10   8        0.46        0.89      2.66 o
   3  10   8        0.60       -1.18      2.22 o
   4  10   8        0.13       -1.18      2.22 o
   5  10   8        0.11       -0.15      2.96 o
   6  10   8        0.00       -1.77      2.96 o
  -4  11   8        2.25        2.37      3.40 o
  -3  11   8        1.78        1.33      3.40 o
  -2  11   8        0.95       -1.33      2.66 o
   2  11   8        1.26        4.58      3.25 o
   3  11   8        4.15        1.18      2.81 o
 -10   1   9        0.73       -0.17      1.04 o
  -9   1   9        0.66        0.25      0.85 o
  -8   1   9       14.79       17.37      1.27 o
  -7   1   9       83.01       73.82      1.91 o
  -6   1   9        0.02       -0.54      0.54 o
  -5   1   9       20.49       21.07      1.41 o
  -4   1   9       14.08       19.66      0.69 o
  -3   1   9      187.78      201.95      1.76 o
  -2   1   9       38.27       55.10      0.68 o
  -1   1   9      507.97      463.29      3.07 o
   0   1   9      152.77      178.00      1.09 o
   1   1   9       32.66       32.60      0.39 o
   2   1   9       18.16       19.63      0.43 o
   3   1   9      693.50      724.59      4.15 o
   4   1   9      780.43      834.39      5.13 o
   5   1   9        1.49        1.07      0.43 o
   6   1   9       91.72       94.12      1.54 o
   7   1   9        0.38       -0.04      0.60 o
   8   1   9        0.14        1.58      0.74 o
   9   1   9       13.03       14.58      1.19 o
  10   1   9        6.96        6.70      1.93 o
 -10   2   9        0.42        1.04      1.77 o
  -9   2   9        2.09       -0.29      1.35 o
  -8   2   9       26.12       25.04      1.45 o
  -7   2   9        2.90        4.73      0.87 o
  -6   2   9       21.23       26.37      1.52 o
  -5   2   9      160.87      159.14      2.20 o
  -4   2   9       71.19       62.95      1.28 o
  -3   2   9        1.34        5.68      0.34 o
  -2   2   9     1407.13     1509.32      9.73 o
  -1   2   9        0.09        1.20      0.16 o
   0   2   9       21.73       20.90      0.36 o
   1   2   9        2.98        3.59      0.18 o
   2   2   9     1036.01     1109.58      5.72 o
   3   2   9      704.59      678.91      4.17 o
   4   2   9       30.59       32.80      0.76 o
   5   2   9        9.61       10.36      0.67 o
   6   2   9       65.61       66.28      1.49 o
   7   2   9       69.81       75.61      1.64 o
   8   2   9        8.77       10.44      1.00 o
   9   2   9        5.42        6.47      1.07 o
  10   2   9        1.50        3.40      2.81 o
 -10   3   9        0.26        1.63      2.22 o
  -9   3   9       67.66       70.80      3.91 o
  -8   3   9        2.72        3.32      1.49 o
  -7   3   9       29.26       30.55      1.46 o
  -6   3   9      202.41      200.88      4.84 o
  -5   3   9       67.62       64.30      1.26 o
  -4   3   9       10.44       14.97      0.62 o
  -3   3   9      356.40      348.76      2.88 o
  -2   3   9       42.64       48.54      0.65 o
  -1   3   9      192.90      238.93      1.69 o
   0   3   9      307.25      305.45      2.03 o
   1   3   9        2.61        5.93      0.26 o
   2   3   9       62.42       60.71      0.67 o
   3   3   9       33.69       41.10      0.73 o
   4   3   9       97.60       93.26      1.20 o
   5   3   9       26.32       27.87      0.84 o
   6   3   9       17.87       17.67      0.89 o
   7   3   9        0.00       -0.57      0.57 o
   8   3   9        0.33        0.60      0.90 o
   9   3   9       17.25       15.76      1.81 o
  -9   4   9        6.80        6.14      2.13 o
  -8   4   9       28.95       28.59      1.90 o
  -7   4   9       22.52       24.38      1.66 o
  -6   4   9       17.21       19.05      1.29 o
  -5   4   9      114.95      109.94      2.02 o
  -4   4   9      319.11      299.42      2.90 o
  -3   4   9      381.11      372.42      3.04 o
  -2   4   9       37.23       47.25      0.66 o
  -1   4   9       73.85       82.97      1.30 o
   0   4   9        0.00        0.59      0.17 o
   1   4   9       28.48       20.95      0.43 o
   2   4   9       66.03       66.74      0.80 o
   3   4   9       42.26       40.46      0.69 o
   4   4   9        1.69        1.62      0.40 o
   5   4   9       14.88       15.76      0.76 o
   6   4   9        7.43        7.78      0.87 o
   7   4   9       14.73       14.50      1.10 o
   8   4   9        1.54        0.96      1.15 o
  -8   5   9        5.65        4.81      1.45 o
  -7   5   9        5.88        3.75      1.29 o
  -6   5   9        0.02       -0.26      1.72 o
  -5   5   9        0.13        0.08      0.65 o
  -4   5   9      186.54      188.03      3.03 o
  -3   5   9       63.53       61.52      1.16 o
  -2   5   9       52.36       49.18      0.67 o
  -1   5   9      405.86      380.13      3.03 o
   0   5   9       76.88       86.01      1.33 o
   1   5   9      518.70      500.03      3.57 o
   2   5   9        0.01        0.66      0.26 o
   3   5   9       26.85       30.10      0.95 o
   4   5   9        8.60        6.49      0.66 o
   5   5   9       10.07       11.25      0.87 o
   6   5   9        5.37        2.71      0.95 o
   7   5   9       26.40       27.28      2.78 o
   8   5   9        0.21       -1.46      1.71 o
  -8   6   9        0.29       -1.18      1.63 o
  -7   6   9        6.76        4.77      1.96 o
  -6   6   9       14.66       11.49      1.84 o
  -5   6   9       70.78       74.93      2.32 o
  -4   6   9        1.96        1.45      0.68 o
  -3   6   9        3.06        2.95      0.47 o
  -2   6   9        0.78        0.71      0.66 o
  -1   6   9        4.19        3.41      0.62 o
   0   6   9       27.87       27.87      0.95 o
   1   6   9       34.13       29.54      1.14 o
   2   6   9        4.52        4.31      0.53 o
   3   6   9        3.37        3.80      0.61 o
   4   6   9        0.91        0.90      0.63 o
   5   6   9        2.06        2.93      0.85 o
   6   6   9       25.18       25.08      1.82 o
   7   6   9        2.35        1.80      1.08 o
  -7   7   9        5.83        4.88      1.77 o
  -6   7   9        0.28       -0.47      1.44 o
  -5   7   9        1.56        2.55      1.25 o
  -4   7   9       13.76       12.56      1.22 o
  -3   7   9       10.36       12.67      1.13 o
  -2   7   9        8.01        7.60      0.96 o
  -1   7   9       29.98       27.10      1.39 o
   0   7   9        1.79        1.10      0.62 o
   1   7   9       28.34       22.70      1.34 o
   2   7   9        8.57        9.90      1.20 o
   3   7   9       25.85       28.76      1.58 o
   4   7   9       33.62       30.71      1.39 o
   5   7   9        0.07       -0.69      0.73 o
   6   7   9       15.06       20.57      1.80 o
  -9   8   9        0.13       -1.18      2.81 o
  -8   8   9        0.05       -0.15      2.81 o
  -7   8   9        0.34        0.89      2.66 o
  -6   8   9        0.41        0.15      2.51 o
  -5   8   9        3.51        4.38      1.18 o
  -4   8   9       41.49       45.63      2.01 o
  -3   8   9       32.72       33.01      1.93 o
  -2   8   9        2.89        3.13      0.83 o
  -1   8   9        0.81        0.89      0.75 o
   0   8   9        4.62        3.54      0.75 o
   1   8   9       13.08       18.38      1.28 o
   2   8   9       10.45       12.69      1.23 o
   3   8   9        4.12        1.79      0.97 o
   4   8   9        6.96       10.32      1.30 o
   5   8   9       26.18       27.25      2.59 o
   6   8   9       23.33       25.29      4.29 o
   7   8   9        0.09        4.73      2.96 o
   8   8   9        0.14        3.55      2.96 o
   9   8   9        0.83        0.00      2.81 o
  -8   9   9        0.13        3.70      3.55 o
  -7   9   9        0.83       -1.92      2.66 o
  -6   9   9        2.32        6.95      3.40 o
  -5   9   9        6.59        4.14      2.96 o
  -4   9   9        1.76        2.66      2.66 o
  -3   9   9       19.37       21.43      2.22 o
  -2   9   9        4.62        4.43      1.22 o
  -1   9   9        0.65        0.75      1.04 o
   0   9   9        2.51        1.13      1.07 o
   1   9   9        0.01        0.86      1.40 o
   2   9   9        0.31       -0.69      1.28 o
   3   9   9        1.21        4.14      2.81 o
   4   9   9       10.32        3.85      2.81 o
   5   9   9        0.73       -1.63      2.37 o
   6   9   9        0.13        1.77      2.81 o
   7   9   9        1.75       -1.63      2.66 o
  -6  10   9        0.57        1.33      3.55 o
  -5  10   9        0.09       -0.44      2.81 o
  -4  10   9        0.79        2.51      2.81 o
  -3  10   9        0.00        1.92      2.81 o
  -2  10   9        0.00        2.37      2.81 o
  -1  10   9        2.70        6.66      2.96 o
   1  10   9        6.70        7.54      3.11 o
   2  10   9        6.00        9.17      3.55 o
   3  10   9        2.34       -1.04      2.51 o
   4  10   9        0.00        2.07      2.81 o
   5  10   9        0.83        2.51      3.25 o
   6  10   9        0.34        2.51      3.11 o
  -4  11   9        8.28       13.46      4.73 o
  -3  11   9        4.13        6.51      3.55 o
  -2  11   9        5.63        4.88      3.40 o
   2  11   9        0.04        0.89      2.81 o
   3  11   9        0.14        4.44      3.11 o
 -10   0  10       17.78       13.58      2.20 o
  -9   0  10        0.30        2.66      1.39 o
  -8   0  10       68.23       66.65      4.13 o
  -7   0  10        4.65        4.79      1.09 o
  -6   0  10       98.18      117.42      2.92 o
  -5   0  10       71.35       68.73      2.03 o
  -4   0  10       64.56       54.49      1.63 o
  -3   0  10      737.36      791.08      7.62 o
  -2   0  10      478.25      489.59      4.73 o
  -1   0  10       37.38       31.79      0.71 o
   0   0  10      889.88      939.19      6.89 o
   1   0  10        0.25        0.39      0.19 o
   2   0  10     4048.71     4078.19     24.09 o
   3   0  10      311.65      320.78      2.81 o
   4   0  10      210.29      235.44      3.03 o
   5   0  10        2.65        2.91      0.74 o
   6   0  10       27.33       26.43      1.27 o
   7   0  10        0.05       -0.59      0.80 o
   8   0  10       40.38       47.68      2.16 o
   9   0  10        0.63        0.36      1.17 o
  10   0  10       11.44       15.83      3.55 o
 -10   1  10        3.25        5.63      1.43 o
  -9   1  10        2.38        1.72      0.96 o
  -8   1  10       58.61       58.99      2.12 o
  -7   1  10        0.69        0.05      0.72 o
  -6   1  10        6.40        3.13      0.72 o
  -5   1  10        3.77        5.19      0.65 o
  -4   1  10       23.88       21.26      0.70 o
  -3   1  10     1276.65     1346.64      9.72 o
  -2   1  10       13.93       11.77      0.39 o
  -1   1  10     5853.06     5806.41     34.85 o
   0   1  10        2.08        1.22      0.17 o
   1   1  10      190.36      200.42      1.24 o
   2   1  10      269.14      292.27      1.61 o
   3   1  10      281.18      290.32      1.99 o
   4   1  10      109.76      112.95      1.29 o
   5   1  10        3.50        2.40      0.45 o
   6   1  10        0.75        0.25      0.48 o
   7   1  10       11.52       11.99      0.85 o
   8   1  10       46.89       50.17      1.61 o
   9   1  10        0.41        1.14      0.86 o
  10   1  10        0.97        1.63      2.37 o
 -10   2  10        9.93        5.77      2.81 o
  -9   2  10        5.22        3.22      1.03 o
  -8   2  10        7.38        7.32      1.05 o
  -7   2  10        8.69       11.16      1.04 o
  -6   2  10      583.58      573.74      6.30 o
  -5   2  10      108.36      101.91      1.77 o
  -4   2  10      128.78      126.21      1.62 o
  -3   2  10      236.34      268.50      2.43 o
  -2   2  10      110.24      105.92      1.16 o
  -1   2  10       13.43       12.52      0.43 o
   0   2  10      114.37      115.50      0.90 o
   1   2  10      216.37      212.76      1.40 o
   2   2  10        3.99        6.49      0.29 o
   3   2  10      406.84      400.15      2.72 o
   4   2  10      275.23      286.55      2.43 o
   5   2  10       29.50       27.92      1.05 o
   6   2  10      224.41      229.75      2.71 o
   7   2  10        0.90        0.59      0.63 o
   8   2  10        2.01        0.33      0.73 o
   9   2  10        9.55       10.20      1.22 o
 -10   3  10        3.37        4.88      2.81 o
  -9   3  10        2.90        2.45      1.20 o
  -8   3  10      138.58      140.31      3.34 o
  -7   3  10       62.62       55.88      1.82 o
  -6   3  10      199.28      200.21      3.10 o
  -5   3  10        1.22        1.51      0.45 o
  -4   3  10        9.44        8.85      0.64 o
  -3   3  10        1.67        3.74      0.48 o
  -2   3  10       16.04       19.37      0.45 o
  -1   3  10       68.03       52.30      0.57 o
   0   3  10      431.32      466.59      2.94 o
   1   3  10       63.73       64.50      0.68 o
   2   3  10      124.54      129.36      1.18 o
   3   3  10       52.99       55.86      0.86 o
   4   3  10      257.44      252.84      2.24 o
   5   3  10        2.30        4.88      0.52 o
   6   3  10       18.31       18.26      0.91 o
   7   3  10        7.08        7.88      0.84 o
   8   3  10        7.65        7.09      1.02 o
   9   3  10        3.99        2.47      1.64 o
  -9   4  10        1.97       -1.77      3.55 o
  -8   4  10        2.64        3.20      1.16 o
  -7   4  10        0.02        0.75      0.88 o
  -6   4  10       31.80       32.83      1.60 o
  -5   4  10       52.11       46.34      1.37 o
  -4   4  10      239.39      233.89      2.45 o
  -3   4  10      437.53      411.89      3.31 o
  -2   4  10        0.24        0.14      0.19 o
  -1   4  10        0.93        0.33      0.15 o
   0   4  10       27.47       19.40      0.46 o
   1   4  10       29.61       30.39      0.52 o
   2   4  10       23.29       21.72      0.58 o
   3   4  10        0.12        0.54      0.27 o
   4   4  10       44.46       38.85      0.93 o
   5   4  10       26.42       29.49      1.08 o
   6   4  10        9.09        7.25      0.81 o
   7   4  10        5.57        3.24      0.94 o
   8   4  10        0.23       -1.06      1.06 o
  -8   5  10        1.20        1.15      1.61 o
  -7   5  10        5.31        5.58      2.55 o
  -6   5  10       33.30       31.11      1.91 o
  -5   5  10        2.18        1.33      0.66 o
  -4   5  10      121.19      117.22      2.32 o
  -3   5  10      318.22      322.30      3.49 o
  -2   5  10      100.74       98.65      1.06 o
  -1   5  10      400.16      378.06      3.05 o
   0   5  10      517.38      491.01      4.32 o
   1   5  10        5.42        7.67      0.49 o
   2   5  10      157.97      150.24      1.45 o
   3   5  10      107.40      113.03      1.73 o
   4   5  10       82.88       80.15      1.65 o
   5   5  10        7.55        4.82      0.80 o
   6   5  10       51.89       52.81      2.05 o
   7   5  10        4.14       -0.07      1.05 o
  -8   6  10        0.31        0.59      1.77 o
  -7   6  10        0.00       -1.61      1.81 o
  -6   6  10        4.87        2.52      1.61 o
  -5   6  10        4.25        4.82      1.27 o
  -4   6  10        0.10       -0.28      0.86 o
  -3   6  10       74.01       68.35      1.94 o
  -2   6  10        1.44        0.56      0.69 o
  -1   6  10       61.07       58.61      1.39 o
   0   6  10       38.20       38.83      1.05 o
   1   6  10       30.44       31.75      1.21 o
   2   6  10       19.38       21.08      0.88 o
   3   6  10       17.54       16.28      0.97 o
   4   6  10        0.62        0.41      0.60 o
   5   6  10        0.68        0.23      0.83 o
   6   6  10        0.00       -0.86      0.86 o
   7   6  10        6.70        7.10      1.79 o
  -7   7  10        4.62        3.40      1.77 o
  -6   7  10        0.00       -0.04      2.15 o
  -5   7  10        0.04       -0.27      0.90 o
  -4   7  10        3.23        1.57      0.91 o
  -3   7  10        0.09       -0.52      0.70 o
  -2   7  10       14.97       17.65      1.24 o
  -1   7  10       45.41       47.98      1.73 o
   0   7  10       24.71       24.12      1.23 o
   1   7  10       63.19       69.37      2.08 o
   2   7  10        3.13        3.27      0.87 o
   3   7  10        9.37       10.72      1.14 o
   4   7  10        2.34        1.74      0.69 o
   5   7  10        0.06       -0.07      0.77 o
   6   7  10        1.35        2.10      1.51 o
  -9   8  10        0.50        4.58      3.55 o
  -8   8  10        1.74       -1.77      3.11 o
  -7   8  10        0.37       -0.15      2.66 o
  -6   8  10        1.92        7.40      3.11 o
  -5   8  10        2.56        0.25      1.10 o
  -4   8  10       12.50       11.71      1.27 o
  -3   8  10        0.09        1.47      0.87 o
  -2   8  10       23.32       21.80      1.41 o
  -1   8  10        0.08       -0.69      0.69 o
   0   8  10       19.98       15.75      1.07 o
   1   8  10       18.91       17.58      1.59 o
   2   8  10        0.00        0.80      0.90 o
   3   8  10       16.66       16.25      1.66 o
   4   8  10        0.05        0.95      1.08 o
   5   8  10       12.33       21.15      3.99 o
   6   8  10        1.22        5.32      3.11 o
   7   8  10        6.76        0.59      2.66 o
   8   8  10        0.64       -2.51      2.66 o
   9   8  10        0.39       -2.96      2.96 o
  -8   9  10        0.25        3.55      3.55 o
  -7   9  10        0.52        0.89      3.11 o
  -6   9  10        0.29        1.04      2.81 o
  -5   9  10        1.19        1.33      2.51 o
  -4   9  10        0.58        1.92      2.51 o
  -3   9  10        1.40        2.31      1.34 o
  -2   9  10       12.02       11.88      1.54 o
  -1   9  10        6.42        7.07      1.38 o
   0   9  10        0.39       -0.28      1.09 o
   1   9  10        2.09        3.39      1.25 o
   2   9  10       12.88       20.76      2.88 o
   3   9  10        0.13        2.51      2.51 o
   4   9  10        6.31       -0.44      2.66 o
   5   9  10        0.54        3.40      2.81 o
   6   9  10        2.11       -1.18      2.51 o
   7   9  10        0.00       -2.66      2.96 o
  -6  10  10        0.94        3.11      3.70 o
  -5  10  10        6.30        7.40      3.55 o
  -4  10  10        0.49        1.48      2.81 o
  -3  10  10        0.02        1.63      2.51 o
  -2  10  10        0.34       -0.59      2.66 o
  -1  10  10        0.03        1.92      2.51 o
   1  10  10        0.42        2.22      2.37 o
   2  10  10        0.07       -0.89      2.51 o
   3  10  10        8.61       13.61      3.70 o
   4  10  10        0.08       -2.66      2.66 o
   5  10  10        1.07        1.33      3.11 o
   6  10  10        0.13        0.59      2.81 o
  -3  11  10        1.98        7.25      3.55 o
  -2  11  10        1.52        1.77      3.25 o
   2  11  10        0.39        2.22      2.96 o
   3  11  10        0.14        2.22      3.11 o
 -10   1  11        7.73        8.95      1.64 o
  -9   1  11        0.71        0.49      0.86 o
  -8   1  11       13.91       10.86      1.12 o
  -7   1  11       18.55       14.65      1.08 o
  -6   1  11        2.01       -0.30      0.60 o
  -5   1  11       11.61       20.02      1.00 o
  -4   1  11        2.09        2.44      0.44 o
  -3   1  11        0.81        1.88      0.31 o
  -2   1  11     1176.78     1256.88      7.54 o
  -1   1  11      207.28      224.98      1.78 o
   0   1  11     1803.27     1868.45      9.99 o
   1   1  11      317.33      314.13      1.80 o
   2   1  11      471.77      559.54      3.13 o
   3   1  11        2.21        2.39      0.27 o
   4   1  11      341.01      375.83      3.03 o
   5   1  11      228.72      241.14      2.33 o
   6   1  11        9.47        9.58      0.71 o
   7   1  11        8.89        8.80      0.80 o
   8   1  11        1.55        1.14      0.89 o
   9   1  11       12.36       13.22      1.18 o
 -10   2  11        4.99        3.40      2.66 o
  -9   2  11        0.01        0.27      1.04 o
  -8   2  11       10.89        9.19      1.08 o
  -7   2  11      109.14      115.60      2.48 o
  -6   2  11        0.00        3.49      0.75 o
  -5   2  11      552.24      567.76      6.03 o
  -4   2  11      344.66      327.66      3.14 o
  -3   2  11       55.70       51.39      0.93 o
  -2   2  11      366.89      416.38      3.32 o
  -1   2  11        0.18       -0.15      0.15 o
   0   2  11     2135.50     2289.50     12.35 o
   1   2  11       12.85       16.17      0.34 o
   2   2  11      525.40      508.40      3.09 o
   3   2  11       16.00       17.78      0.63 o
   4   2  11       45.49       52.88      0.95 o
   5   2  11       40.37       42.84      1.12 o
   6   2  11       31.85       32.20      1.15 o
   7   2  11       27.69       27.60      1.17 o
   8   2  11        0.01       -0.70      0.71 o
   9   2  11        0.03       -0.74      0.96 o
 -10   3  11        2.18        1.33      2.22 o
  -9   3  11        6.11        5.48      1.29 o
  -8   3  11        3.65        4.93      1.16 o
  -7   3  11       39.56       39.08      1.56 o
  -6   3  11      107.85      102.95      2.13 o
  -5   3  11       19.03       18.94      0.95 o
  -4   3  11       20.68       22.32      0.73 o
  -3   3  11        0.28        0.81      0.28 o
  -2   3  11       17.12       16.36      0.58 o
  -1   3  11      452.71      455.07      2.90 o
   0   3  11        4.57        4.94      0.21 o
   1   3  11       46.67       37.49      0.56 o
   2   3  11        1.74        1.40      0.24 o
   3   3  11       67.75       72.56      0.96 o
   4   3  11      749.08      730.90      5.07 o
   5   3  11       66.34       70.76      1.34 o
   6   3  11        1.42        1.34      0.59 o
   7   3  11        3.20        1.37      0.73 o
   8   3  11        1.13        0.99      0.88 o
   9   3  11        0.80        0.02      1.56 o
  -9   4  11       16.32       13.16      4.59 o
  -8   4  11        7.09        5.15      2.06 o
  -7   4  11       10.73       11.04      1.25 o
  -6   4  11        4.94        4.00      0.90 o
  -5   4  11       32.96       34.80      1.92 o
  -4   4  11        0.85        1.52      0.42 o
  -3   4  11       55.35       54.94      0.94 o
  -2   4  11       56.53       60.38      0.78 o
  -1   4  11        0.75        1.17      0.15 o
   0   4  11       92.97       77.36      0.84 o
   1   4  11      281.53      270.88      1.85 o
   2   4  11      319.50      301.03      2.25 o
   3   4  11        0.01        0.48      0.41 o
   4   4  11       45.09       42.58      1.01 o
   5   4  11       15.27       15.35      0.87 o
   6   4  11       39.57       41.70      1.35 o
   7   4  11        0.14        0.07      0.76 o
   8   4  11       17.51       14.26      1.63 o
  -8   5  11        3.94        1.68      4.45 o
  -7   5  11        3.33        3.28      1.14 o
  -6   5  11        0.91       -0.19      0.79 o
  -5   5  11        0.76        0.49      0.67 o
  -4   5  11       30.68       34.65      1.34 o
  -3   5  11       71.66       73.61      1.24 o
  -2   5  11       56.87       57.80      0.80 o
  -1   5  11        6.10        3.64      0.45 o
   0   5  11      526.90      485.13      3.59 o
   1   5  11      110.06      101.98      1.20 o
   2   5  11      121.09      118.03      1.41 o
   3   5  11        4.27        3.48      0.52 o
   4   5  11        0.45        0.80      0.52 o
   5   5  11        3.88        6.41      0.78 o
   6   5  11        0.05        0.59      0.88 o
   7   5  11        0.02       -0.24      1.00 o
  -7   6  11        2.77        3.52      1.20 o
  -6   6  11        4.63        2.93      1.49 o
  -5   6  11       23.98       25.45      2.47 o
  -4   6  11        2.09        2.00      0.77 o
  -3   6  11        1.97        1.44      0.38 o
  -2   6  11        3.04        3.62      0.77 o
  -1   6  11       21.85       19.76      0.95 o
   0   6  11       23.77       26.40      1.06 o
   1   6  11       13.35       10.70      0.84 o
   2   6  11       20.85       19.22      1.28 o
   3   6  11        3.36        2.71      0.62 o
   4   6  11        8.03        9.47      0.92 o
   5   6  11        0.29        0.45      0.80 o
   6   6  11        0.30       -0.84      0.84 o
   7   6  11       20.05       23.08      3.11 o
  -6   7  11        1.61        1.79      1.77 o
  -5   7  11        0.32       -0.15      1.02 o
  -4   7  11        3.25        2.35      0.91 o
  -3   7  11        0.03       -0.71      0.73 o
  -2   7  11       47.78       43.92      1.75 o
  -1   7  11       36.31       33.73      1.58 o
   0   7  11        0.13        0.39      0.63 o
   1   7  11       13.90       13.69      1.26 o
   2   7  11       20.12       20.60      1.39 o
   3   7  11        4.63        4.10      1.11 o
   4   7  11        2.03        3.05      1.09 o
   5   7  11        0.38        0.10      0.77 o
   6   7  11        2.96        0.99      1.34 o
  -9   8  11        3.78        5.92      3.70 o
  -8   8  11        3.81        2.66      3.40 o
  -7   8  11        2.47        0.89      2.96 o
  -6   8  11        6.29        8.28      3.11 o
  -5   8  11        4.42        6.02      1.55 o
  -4   8  11        8.08        8.74      1.20 o
  -3   8  11       24.49       28.52      1.67 o
  -2   8  11       10.12       11.24      1.14 o
  -1   8  11        5.76        4.56      0.96 o
   0   8  11        6.56        6.92      0.89 o
   1   8  11        0.61        0.50      0.74 o
   2   8  11        0.34        0.01      0.84 o
   3   8  11       13.94       16.39      1.45 o
   4   8  11       11.53       14.29      2.25 o
   5   8  11        2.12        1.63      2.66 o
   6   8  11        0.14        2.96      2.66 o
   7   8  11        2.13        3.70      2.81 o
   8   8  11        1.34        1.33      2.81 o
  -8   9  11        9.01       17.31      4.88 o
  -7   9  11        0.37       -1.18      3.11 o
  -6   9  11       14.69       20.26      4.59 o
  -5   9  11        4.13        3.11      2.66 o
  -4   9  11        3.63        7.54      3.11 o
  -3   9  11        0.09       -1.77      1.77 o
  -2   9  11        6.19        7.19      1.47 o
  -1   9  11        1.29        0.72      1.11 o
   0   9  11        1.35        2.75      1.04 o
   1   9  11       20.94       22.76      1.60 o
   2   9  11        8.96       11.66      2.74 o
   3   9  11        7.11        5.47      2.96 o
   4   9  11        0.39        1.18      2.81 o
   5   9  11        0.01       -2.22      2.22 o
   6   9  11        5.09       -0.74      2.66 o
   7   9  11        0.11        2.66      3.40 o
  -6  10  11        3.36       -2.22      3.11 o
  -5  10  11        0.00       -0.30      2.66 o
  -4  10  11        2.07        3.55      2.96 o
  -3  10  11        0.88        0.74      2.51 o
  -2  10  11        0.42        1.63      2.66 o
  -1  10  11        0.07        0.74      2.51 o
   1  10  11        0.87        0.15      2.37 o
   2  10  11        2.70        0.59      2.51 o
   3  10  11        3.45        5.03      2.81 o
   4  10  11        0.89        0.00      2.96 o
   5  10  11        0.40       -2.66      2.81 o
  -3  11  11        0.76        0.00      2.81 o
  -2  11  11        0.41        1.48      3.11 o
   2  11  11        0.10        1.33      2.96 o
   3  11  11        2.76        4.44      3.40 o
 -10   0  12        4.57        4.73      2.66 o
  -9   0  12        1.22        1.18      1.36 o
  -8   0  12        1.85        2.86      1.14 o
  -7   0  12      149.89      147.93      3.63 o
  -6   0  12       56.14       48.61      2.01 o
  -5   0  12       10.04       10.07      1.08 o
  -4   0  12      718.64      703.00      9.12 o
  -3   0  12      612.24      540.73      6.08 o
  -2   0  12       98.58       85.32      1.54 o
  -1   0  12       79.61       63.52      0.97 o
   0   0  12      312.16      331.25      3.06 o
   1   0  12       63.47       59.04      0.97 o
   2   0  12     1630.75     1765.92     12.22 o
   3   0  12      161.49      136.59      1.87 o
   4   0  12       50.32       49.97      1.33 o
   5   0  12       54.31       55.41      1.51 o
   6   0  12        2.80        4.35      0.81 o
   7   0  12        0.01       -0.42      1.04 o
   8   0  12       11.08       13.46      1.42 o
   9   0  12        3.72        3.79      1.41 o
 -10   1  12        0.65       -0.04      1.22 o
  -9   1  12        0.98        1.80      0.95 o
  -8   1  12        6.71        7.27      1.04 o
  -7   1  12       21.63       19.00      1.22 o
  -6   1  12        1.38        3.10      0.71 o
  -5   1  12       32.99       37.74      1.30 o
  -4   1  12      100.57       80.24      1.57 o
  -3   1  12      112.53      118.91      1.44 o
  -2   1  12      140.50      159.33      1.53 o
  -1   1  12      218.69      219.19      1.57 o
   0   1  12      338.94      365.24      2.56 o
   1   1  12      320.83      317.73      1.84 o
   2   1  12       21.36       20.83      0.57 o
   3   1  12        0.30        0.30      0.26 o
   4   1  12        7.40        7.80      0.76 o
   5   1  12       15.08       15.49      0.69 o
   6   1  12       79.59       84.63      1.53 o
   7   1  12       24.70       29.58      1.13 o
   8   1  12        2.60        2.25      0.84 o
   9   1  12       19.08       19.39      1.35 o
 -10   2  12       11.48        8.58      2.96 o
  -9   2  12        8.72        8.01      1.36 o
  -8   2  12        7.54        5.26      0.99 o
  -7   2  12      149.66      146.72      2.77 o
  -6   2  12      222.63      203.30      3.12 o
  -5   2  12        1.38        3.16      0.66 o
  -4   2  12       43.80       37.23      0.93 o
  -3   2  12      156.45      188.55      2.06 o
  -2   2  12      124.36      141.59      1.75 o
  -1   2  12       94.40       78.65      0.81 o
   0   2  12       29.78       31.02      1.19 o
   1   2  12      272.47      293.21      1.86 o
   2   2  12       51.66       55.14      0.74 o
   3   2  12      405.97      425.60      2.91 o
   4   2  12      423.17      425.65      3.15 o
   5   2  12      135.98      137.90      1.91 o
   6   2  12      134.87      134.73      2.02 o
   7   2  12        0.01       -0.63      0.63 o
   8   2  12        8.18        8.34      0.98 o
   9   2  12        4.49        3.90      1.36 o
 -10   3  12        9.02        6.80      2.81 o
  -9   3  12       15.79       12.40      1.59 o
  -8   3  12       24.19       27.15      1.77 o
  -7   3  12       83.45       85.88      3.08 o
  -6   3  12        0.31        1.03      0.70 o
  -5   3  12       24.01       25.90      0.94 o
  -4   3  12       11.95       15.04      0.66 o
  -3   3  12        3.25        2.87      0.37 o
  -2   3  12      159.75      159.75      1.91 o
  -1   3  12       27.52       27.60      0.47 o
   0   3  12       45.16       54.42      0.59 o
   1   3  12       14.66       14.65      0.36 o
   2   3  12      294.54      297.29      2.23 o
   3   3  12      226.13      235.51      1.99 o
   4   3  12      190.23      186.28      1.89 o
   5   3  12        1.28        1.66      0.54 o
   6   3  12        9.97       12.67      0.84 o
   7   3  12       13.02       12.81      1.01 o
   8   3  12        0.00       -0.76      0.76 o
   9   3  12        2.27        0.79      2.05 o
  -9   4  12       16.26       17.16      4.73 o
  -8   4  12        4.29        5.32      1.26 o
  -7   4  12        5.19        4.46      1.25 o
  -6   4  12        0.10       -0.03      0.75 o
  -5   4  12       83.20       88.96      2.17 o
  -4   4  12        6.40        4.32      0.77 o
  -3   4  12      291.59      286.51      2.68 o
  -2   4  12      403.86      379.60      3.27 o
  -1   4  12       11.29       11.61      0.33 o
   0   4  12        0.10       -0.14      0.14 o
   1   4  12      348.25      315.83      2.14 o
   2   4  12      582.44      551.88      3.86 o
   3   4  12       47.17       43.97      0.80 o
   4   4  12        4.54        6.76      0.57 o
   5   4  12        5.01        5.02      0.64 o
   6   4  12       95.86       93.74      1.89 o
   7   4  12        4.84        4.01      0.85 o
   8   4  12        1.32       -0.50      1.04 o
  -8   5  12        2.37       -1.00      1.28 o
  -7   5  12        5.14        3.90      1.48 o
  -6   5  12       20.94       20.17      1.37 o
  -5   5  12       27.31       24.05      1.56 o
  -4   5  12       17.01       11.97      1.02 o
  -3   5  12      469.98      435.33      4.78 o
  -2   5  12      193.56      183.03      1.77 o
  -1   5  12        4.31        3.29      0.37 o
   0   5  12        0.60        0.61      0.29 o
   1   5  12      228.78      213.15      2.01 o
   2   5  12      236.33      228.44      2.29 o
   3   5  12        0.85        0.79      0.45 o
   4   5  12        0.09       -0.51      0.51 o
   5   5  12        0.17       -0.60      0.60 o
   6   5  12       20.74       21.83      1.60 o
   7   5  12        0.96        1.22      2.05 o
  -7   6  12        0.36       -0.12      3.24 o
  -6   6  12        1.96        0.58      2.93 o
  -5   6  12       32.04       30.25      2.14 o
  -4   6  12        0.71        0.21      0.53 o
  -3   6  12        1.47        0.14      0.37 o
  -2   6  12       71.41       69.42      1.97 o
  -1   6  12        5.20        4.60      0.68 o
   0   6  12        0.54       -0.24      0.49 o
   1   6  12       89.10       97.74      2.36 o
   2   6  12        2.80        2.11      0.53 o
   3   6  12       16.37       17.76      1.03 o
   4   6  12        9.73       13.63      1.04 o
   5   6  12        2.03        2.60      0.90 o
   6   6  12        0.17       -0.34      0.92 o
   7   6  12        0.05        1.04      1.77 o
  -6   7  12        1.30       -0.92      1.88 o
  -5   7  12        5.40        4.67      1.56 o
  -4   7  12        5.64        4.91      1.13 o
  -3   7  12       63.10       65.86      2.15 o
  -2   7  12        0.62        0.05      0.74 o
  -1   7  12        8.77       10.67      1.08 o
   0   7  12       10.10        9.06      0.92 o
   1   7  12        8.68        5.26      0.95 o
   2   7  12        1.20        2.76      0.86 o
   3   7  12        8.13        6.13      1.09 o
   4   7  12        0.89        2.32      0.98 o
   5   7  12        0.27       -0.73      0.73 o
   6   7  12        2.45        0.94      2.14 o
   7   7  12        5.80        7.99      3.11 o
  -9   8  12        0.11        3.11      3.55 o
  -8   8  12        1.45        2.22      3.40 o
  -7   8  12        3.03        7.54      3.40 o
  -6   8  12        0.07        4.58      2.66 o
  -5   8  12        6.62        4.51      2.59 o
  -4   8  12       10.25        7.08      1.19 o
  -3   8  12       61.49       66.19      2.30 o
  -2   8  12        0.10        1.94      0.86 o
  -1   8  12        0.28       -0.75      0.75 o
   0   8  12       15.74       18.28      1.18 o
   1   8  12        0.02       -0.47      0.72 o
   2   8  12       37.11       42.47      2.02 o
   3   8  12        2.28        3.34      1.15 o
   4   8  12        0.13        0.25      1.45 o
   5   8  12        0.55       -1.33      2.37 o
   6   8  12        0.02        0.30      2.37 o
   7   8  12        0.95        5.18      3.11 o
   8   8  12        0.46        0.15      2.81 o
  -7   9  12        0.16       -2.66      3.25 o
  -6   9  12        0.32       -0.44      2.96 o
  -5   9  12        0.49       -1.04      2.22 o
  -4   9  12        6.94        7.10      2.81 o
  -3   9  12        1.94        0.44      1.85 o
  -2   9  12        1.79        3.51      1.26 o
  -1   9  12        0.19       -0.83      0.83 o
   0   9  12        4.44        3.05      1.14 o
   1   9  12        4.83        5.19      1.60 o
   2   9  12        5.33        4.50      1.53 o
   3   9  12        1.40       -0.30      2.37 o
   4   9  12        0.60        1.77      2.81 o
   5   9  12        0.31        2.96      2.66 o
   6   9  12        0.40       -1.04      2.66 o
   7   9  12        5.27        5.03      3.40 o
  -6  10  12        1.07       -0.59      3.11 o
  -5  10  12        0.00        3.11      3.11 o
  -4  10  12        0.75       -0.15      2.66 o
  -3  10  12        0.01        0.00      2.51 o
  -2  10  12        0.43        2.81      2.81 o
   1  10  12        2.54        4.44      2.96 o
   2  10  12        0.10       -2.37      2.37 o
   3  10  12        2.88       -1.63      2.51 o
   4  10  12        0.50       -1.18      2.51 o
   5  10  12        0.00        0.30      3.11 o
  -3  11  12        1.62        1.48      2.96 o
  -2  11  12        0.00       -2.22      2.96 o
   2  11  12        3.04        6.06      3.25 o
   3  11  12        0.40        1.77      3.40 o
 -10   1  13        3.79        2.75      2.07 o
  -9   1  13       34.76       36.14      2.01 o
  -8   1  13        0.17       -0.66      0.74 o
  -7   1  13        1.43        1.30      0.72 o
  -6   1  13      297.06      272.19      3.93 o
  -5   1  13      598.17      569.48      6.08 o
  -4   1  13        2.65        2.01      0.50 o
  -3   1  13      143.64      150.42      1.69 o
  -2   1  13       41.04       41.35      0.75 o
  -1   1  13        8.94       12.67      0.49 o
   0   1  13      389.98      448.57      3.26 o
   1   1  13        0.79        0.50      0.20 o
   2   1  13        8.89       13.27      0.41 o
   3   1  13       20.47       22.24      0.52 o
   4   1  13        0.77        0.93      0.38 o
   5   1  13        3.96        4.09      0.51 o
   6   1  13       19.46       20.53      0.91 o
   7   1  13        4.78        3.51      0.68 o
   8   1  13        8.12        9.00      1.04 o
   9   1  13        7.78        7.20      1.10 o
 -10   2  13        2.26       -1.33      2.37 o
  -9   2  13        9.48       12.55      1.51 o
  -8   2  13        6.99        7.46      1.02 o
  -7   2  13       30.87       34.52      1.55 o
  -6   2  13        0.91        1.40      0.70 o
  -5   2  13      131.87      145.34      2.42 o
  -4   2  13        4.20        4.94      0.54 o
  -3   2  13        4.03        7.69      0.71 o
  -2   2  13      134.12      157.82      1.75 o
  -1   2  13      508.10      570.18      4.01 o
   0   2  13        0.24        1.36      0.39 o
   1   2  13      191.69      180.14      1.36 o
   2   2  13       85.90       95.25      1.01 o
   3   2  13        2.11        1.96      0.34 o
   4   2  13      519.37      498.30      3.78 o
   5   2  13       57.32       57.93      1.30 o
   6   2  13        0.04       -0.13      0.59 o
   7   2  13       29.20       28.88      1.23 o
   8   2  13        0.27       -0.17      0.88 o
   9   2  13        5.29        2.94      1.33 o
  -9   3  13        2.43       -0.54      1.34 o
  -8   3  13       30.50       32.24      1.89 o
  -7   3  13       22.43       21.26      1.62 o
  -6   3  13       55.66       54.83      1.66 o
  -5   3  13      310.66      296.13      3.77 o
  -4   3  13       10.79        9.69      0.58 o
  -3   3  13       23.80       23.24      1.01 o
  -2   3  13       11.13       10.28      0.44 o
  -1   3  13      167.96      185.93      1.77 o
   0   3  13       65.37       62.79      0.73 o
   1   3  13       17.62       13.74      0.47 o
   2   3  13       22.70       22.59      0.52 o
   3   3  13       20.24       18.81      0.71 o
   4   3  13       89.30       91.35      1.39 o
   5   3  13        6.59        7.72      0.81 o
   6   3  13        8.09        6.77      0.73 o
   7   3  13       59.05       64.92      1.81 o
   8   3  13       11.94       11.98      1.13 o
   9   3  13       14.87       14.06      2.37 o
  -9   4  13       13.50       10.06      4.29 o
  -8   4  13       18.46       20.31      1.70 o
  -7   4  13       16.09       17.87      2.35 o
  -6   4  13       44.61       46.88      1.78 o
  -5   4  13       69.64       70.06      1.96 o
  -4   4  13       42.25       41.54      1.32 o
  -3   4  13       62.02       64.03      1.24 o
  -2   4  13       18.19       17.67      0.55 o
  -1   4  13       33.32       28.57      0.56 o
   0   4  13        0.86        1.98      0.23 o
   1   4  13       18.77       18.88      0.51 o
   2   4  13       45.87       49.26      1.12 o
   3   4  13      261.10      249.85      2.30 o
   4   4  13       73.83       71.46      1.45 o
   5   4  13       10.01        9.06      0.80 o
   6   4  13       63.87       69.62      1.70 o
   7   4  13        0.41       -0.39      0.72 o
   8   4  13        3.50        3.60      2.53 o
  -8   5  13        6.31        3.98      4.07 o
  -7   5  13        0.86       -1.12      1.58 o
  -6   5  13        1.47        1.29      1.40 o
  -5   5  13       37.81       38.02      1.62 o
  -4   5  13        4.46        6.65      0.79 o
  -3   5  13      226.78      208.39      2.66 o
  -2   5  13        2.62        4.55      0.42 o
  -1   5  13      274.23      263.61      2.73 o
   0   5  13       44.15       45.00      0.78 o
   1   5  13        1.16        0.73      0.33 o
   2   5  13       54.61       53.90      0.90 o
   3   5  13        7.47        8.09      0.57 o
   4   5  13        6.49        5.19      0.62 o
   5   5  13        7.06        7.15      0.86 o
   6   5  13        5.06        4.32      1.06 o
   7   5  13        0.21       -0.26      1.03 o
  -7   6  13        0.47       -1.66      3.25 o
  -6   6  13       22.85       18.68      1.63 o
  -5   6  13        0.99       -0.04      0.74 o
  -4   6  13       34.81       31.05      1.19 o
  -3   6  13        6.17        6.31      0.50 o
  -2   6  13        4.87        3.82      0.79 o
  -1   6  13        6.59        7.38      0.83 o
   0   6  13        2.24        2.37      0.61 o
   1   6  13       31.99       29.12      1.10 o
   2   6  13        0.89        1.92      0.86 o
   3   6  13        2.83        2.00      0.64 o
   4   6  13        9.05       10.52      0.96 o
   5   6  13       34.47       39.78      1.68 o
   6   6  13        2.05        1.08      1.02 o
  -7   7  13        0.34       -2.22      2.22 o
  -6   7  13        0.43       -2.88      2.88 o
  -5   7  13        0.49       -0.34      1.09 o
  -4   7  13        4.25        2.49      0.99 o
  -3   7  13       12.78       15.84      1.30 o
  -2   7  13       28.31       33.55      1.67 o
  -1   7  13        5.19        4.03      0.84 o
   0   7  13        2.67        3.89      0.77 o
   1   7  13        1.65       -0.18      1.03 o
   2   7  13        4.99        6.01      1.06 o
   3   7  13       21.54       23.03      1.63 o
   4   7  13        1.74        1.22      0.99 o
   5   7  13        0.52       -0.47      1.03 o
   6   7  13        0.86       -0.84      1.31 o
   7   7  13       29.72       27.07      4.29 o
  -9   8  13        4.55        6.80      3.70 o
  -8   8  13        3.08        9.61      4.14 o
  -7   8  13        0.60       -1.04      2.81 o
  -6   8  13        5.04        4.73      2.96 o
  -5   8  13        7.18        3.55      3.33 o
  -4   8  13        0.51       -0.43      0.95 o
  -3   8  13        1.14        2.22      1.07 o
  -2   8  13       33.89       37.71      2.18 o
  -1   8  13       16.11       20.18      1.47 o
   0   8  13        1.53        2.51      1.32 o
   1   8  13        0.15       -0.66      0.76 o
   2   8  13        3.98        6.21      1.15 o
   3   8  13        1.14        1.04      1.04 o
   4   8  13        0.20        1.04      2.22 o
   5   8  13        2.40        1.63      2.22 o
   6   8  13        0.04       -1.33      1.92 o
   7   8  13        0.40       -2.07      2.07 o
   8   8  13        0.04       -2.37      2.66 o
  -7   9  13        7.75        6.51      3.99 o
  -6   9  13        1.72        5.47      3.40 o
  -5   9  13        3.52        1.92      2.51 o
  -4   9  13        0.12        1.92      2.66 o
  -3   9  13        0.52        0.89      2.37 o
  -2   9  13        2.93        3.87      1.85 o
  -1   9  13        0.17       -1.18      1.18 o
   0   9  13        1.84        1.48      1.77 o
   1   9  13        2.84        5.91      1.56 o
   2   9  13        1.33        0.74      2.22 o
   3   9  13        2.44        1.33      2.37 o
   4   9  13        0.46        2.07      2.37 o
   5   9  13        2.58        1.77      2.81 o
   6   9  13        0.15       -1.04      2.66 o
   7   9  13        0.15       -2.37      2.37 o
  -6  10  13        0.64       -1.77      3.11 o
  -5  10  13        0.59       -2.37      2.37 o
  -4  10  13        2.37        3.55      2.96 o
  -3  10  13        1.73        0.74      2.81 o
  -2  10  13        5.58        3.40      2.66 o
   1  10  13        0.08       -0.59      2.51 o
   2  10  13        1.31       -0.30      2.37 o
   3  10  13        0.05       -1.18      2.37 o
   4  10  13        0.02        1.04      2.96 o
   5  10  13        0.01        0.59      2.96 o
  -3  11  13        2.89        2.81      2.96 o
   2  11  13        6.74        7.25      3.55 o
 -10   0  14       13.08        8.87      2.81 o
  -9   0  14        1.46       -0.94      1.33 o
  -8   0  14       10.02       10.57      1.72 o
  -7   0  14       88.46       95.56      2.88 o
  -6   0  14        0.74        1.35      0.88 o
  -5   0  14      115.11      116.49      2.79 o
  -4   0  14      408.15      378.53      6.66 o
  -3   0  14      322.79      317.59      6.04 o
  -2   0  14      252.55      240.39      3.17 o
  -1   0  14        1.66       -0.12      0.71 o
   0   0  14     3285.12     3354.16     28.20 o
   1   0  14      144.66      134.16      1.56 o
   2   0  14      787.41      834.11      6.22 o
   3   0  14        0.75        1.76      0.56 o
   4   0  14        3.26        4.19      0.63 o
   5   0  14      211.48      222.00      3.25 o
   6   0  14       68.04       66.74      1.85 o
   7   0  14       62.02       59.86      1.97 o
   8   0  14        7.02        6.74      1.25 o
   9   0  14        8.43        8.81      1.73 o
 -10   1  14        6.01        3.11      2.51 o
  -9   1  14        0.97       -0.17      0.90 o
  -8   1  14        2.02        1.27      0.85 o
  -7   1  14       31.66       28.78      1.42 o
  -6   1  14        4.13        4.02      0.75 o
  -5   1  14      255.83      277.70      3.62 o
  -4   1  14      190.09      181.64      2.58 o
  -3   1  14      200.34      194.33      2.59 o
  -2   1  14      314.17      343.44      2.95 o
  -1   1  14       12.23       11.02      0.42 o
   0   1  14     2221.85     2311.12     16.19 o
   1   1  14       60.58       51.83      0.74 o
   2   1  14       35.77       31.64      0.59 o
   3   1  14       23.75       23.81      0.57 o
   4   1  14       83.22       86.81      1.25 o
   5   1  14        0.02       -0.44      0.44 o
   6   1  14       12.80       12.17      0.74 o
   7   1  14       34.70       36.97      1.26 o
   8   1  14        5.31        5.67      0.94 o
   9   1  14        0.82        0.10      1.05 o
  -9   2  14       40.53       39.93      2.17 o
  -8   2  14        9.41       10.02      1.14 o
  -7   2  14        2.61        3.43      0.83 o
  -6   2  14        2.21        3.55      0.75 o
  -5   2  14      425.90      380.09      4.51 o
  -4   2  14      248.31      226.42      2.72 o
  -3   2  14       11.70       12.12      0.57 o
  -2   2  14        0.22        0.68      0.28 o
  -1   2  14        0.29        0.63      0.23 o
   0   2  14      195.53      184.82      1.62 o
   1   2  14      310.48      317.42      2.11 o
   2   2  14       25.91       20.57      0.53 o
   3   2  14        0.02       -0.29      0.29 o
   4   2  14      103.40      115.03      1.48 o
   5   2  14       57.66       58.92      1.35 o
   6   2  14        0.06        0.28      0.62 o
   7   2  14        2.57        2.17      0.70 o
   8   2  14        0.87       -0.81      0.81 o
   9   2  14        6.18        8.83      1.87 o
  -9   3  14       13.75        7.66      1.46 o
  -8   3  14        7.94       10.30      1.35 o
  -7   3  14       28.88       27.89      1.70 o
  -6   3  14        0.55        1.85      0.75 o
  -5   3  14       11.02       12.42      0.88 o
  -4   3  14        5.45        6.17      0.53 o
  -3   3  14        7.71        8.22      0.53 o
  -2   3  14       10.23       12.55      0.47 o
  -1   3  14        0.45        1.52      0.26 o
   0   3  14       19.96       22.24      0.51 o
   1   3  14        0.41        0.33      0.22 o
   2   3  14      535.00      513.08      3.33 o
   3   3  14        5.12        6.38      0.46 o
   4   3  14        1.49        3.32      0.55 o
   5   3  14      363.95      353.73      3.61 o
   6   3  14        2.05        2.51      0.71 o
   7   3  14       18.84       19.89      1.19 o
   8   3  14        0.36       -0.22      0.94 o
   9   3  14        0.29       -0.21      1.77 o
  -8   4  14       13.27       15.63      2.01 o
  -7   4  14       64.40       63.54      2.32 o
  -6   4  14        1.42        0.81      0.94 o
  -5   4  14       48.42       51.35      1.76 o
  -4   4  14        2.74        1.33      0.66 o
  -3   4  14       48.07       47.25      1.44 o
  -2   4  14       24.02       28.23      0.68 o
  -1   4  14        0.02       -0.24      0.24 o
   0   4  14      442.60      427.45      2.93 o
   1   4  14      323.91      317.62      2.49 o
   2   4  14      135.23      135.81      1.31 o
   3   4  14       29.12       27.00      0.96 o
   4   4  14       34.51       41.10      1.21 o
   5   4  14        2.17        2.06      0.63 o
   6   4  14        0.01        1.54      0.76 o
   7   4  14        4.62        4.23      0.89 o
   8   4  14        0.83       -2.03      3.03 o
  -8   5  14        0.03       -2.29      2.29 o
  -7   5  14        6.17        7.18      1.62 o
  -6   5  14       19.27       17.33      1.71 o
  -5   5  14       60.21       59.46      1.87 o
  -4   5  14       31.95       31.12      1.47 o
  -3   5  14       60.72       57.57      1.38 o
  -2   5  14       16.16       22.04      0.70 o
  -1   5  14        7.59        7.70      0.71 o
   0   5  14       59.33       62.93      0.99 o
   1   5  14        4.28        4.63      0.39 o
   2   5  14        1.09        0.81      0.36 o
   3   5  14        7.23        8.54      0.60 o
   4   5  14        4.41        3.59      0.58 o
   5   5  14        7.96        9.32      0.81 o
   6   5  14       17.14       15.55      1.42 o
   7   5  14        8.98        9.91      1.41 o
  -7   6  14        0.02       -1.96      4.22 o
  -6   6  14        1.12       -0.04      1.13 o
  -5   6  14        1.99        1.04      0.76 o
  -4   6  14        1.30        0.45      1.03 o
  -3   6  14        6.26        7.78      1.12 o
  -2   6  14        2.39        2.61      0.79 o
  -1   6  14        0.80        1.75      0.70 o
   0   6  14        8.27        7.72      0.78 o
   1   6  14      120.93      118.53      1.94 o
   2   6  14       86.10       94.57      1.89 o
   3   6  14        4.95        5.67      0.74 o
   4   6  14       33.66       37.35      1.51 o
   5   6  14       28.78       28.06      1.51 o
   6   6  14        4.75        5.90      1.17 o
  -7   7  14        4.77       10.35      3.25 o
  -6   7  14        0.37       -1.77      1.77 o
  -5   7  14        1.33       -0.42      1.11 o
  -4   7  14        0.00        0.37      0.89 o
  -3   7  14       28.72       31.01      1.69 o
  -2   7  14       35.21       37.19      1.68 o
  -1   7  14       15.32       14.36      1.19 o
   0   7  14        0.23        0.27      0.67 o
   1   7  14        2.66        2.06      0.77 o
   2   7  14        2.98        3.40      1.17 o
   3   7  14       11.87       10.61      1.29 o
   4   7  14       16.43       13.92      1.92 o
   5   7  14        6.32        6.39      1.56 o
   6   7  14        0.17       -1.04      1.92 o
   7   7  14        2.05        5.92      2.66 o
   8   7  14        2.21        7.25      2.96 o
  -9   8  14        4.03        2.51      3.70 o
  -8   8  14       14.54       24.26      5.18 o
  -7   8  14        1.39        1.04      2.66 o
  -6   8  14        7.75        6.51      3.11 o
  -5   8  14        2.05       -1.58      3.99 o
  -4   8  14        4.89        8.64      1.54 o
  -3   8  14        1.22        1.98      0.97 o
  -2   8  14       20.54       24.70      1.61 o
  -1   8  14       23.80       29.07      2.01 o
   0   8  14        3.76        3.79      0.92 o
   1   8  14        8.53        7.26      1.15 o
   2   8  14        5.43        5.78      1.20 o
   3   8  14        1.43        2.24      1.12 o
   4   8  14        0.32       -1.92      1.92 o
   5   8  14        0.35       -1.18      2.22 o
   6   8  14        2.35       -0.89      2.37 o
   7   8  14        1.69       -0.44      2.51 o
   8   8  14        0.44        0.30      2.96 o
  -7   9  14        0.00        4.44      3.70 o
  -6   9  14        0.68       -1.92      2.51 o
  -5   9  14        0.90       -1.18      2.66 o
  -4   9  14       13.36       11.39      3.55 o
  -3   9  14        7.65        9.17      3.11 o
  -2   9  14        0.13       -0.59      1.92 o
  -1   9  14        1.12        1.93      1.35 o
   0   9  14        8.00        6.80      2.07 o
   1   9  14       11.70       13.02      3.25 o
   2   9  14        2.06       -1.48      2.07 o
   3   9  14        0.43       -0.44      2.22 o
   4   9  14        0.75        0.44      2.51 o
   5   9  14        0.36        0.15      2.66 o
   6   9  14        1.17       -0.89      2.66 o
   7   9  14        0.08        2.22      2.81 o
  -6  10  14        2.83        2.96      3.70 o
  -5  10  14        0.00        0.59      2.66 o
  -4  10  14        1.17        2.51      2.81 o
  -3  10  14        0.44        0.30      2.81 o
  -2  10  14        4.67        3.99      2.81 o
   2  10  14        0.14        2.22      2.66 o
   3  10  14        0.01       -1.63      2.37 o
   4  10  14        3.30        5.77      3.11 o
   5  10  14        0.04        0.74      2.81 o
 -10   1  15        1.69        2.07      2.66 o
  -9   1  15        3.62        0.79      1.90 o
  -8   1  15        3.33        3.83      1.26 o
  -7   1  15       59.81       55.47      1.79 o
  -6   1  15        3.53        2.57      0.70 o
  -5   1  15       94.22       86.79      1.91 o
  -4   1  15      132.18      102.04      2.05 o
  -3   1  15      111.32      100.32      1.38 o
  -2   1  15      171.84      174.51      1.80 o
  -1   1  15      100.65       96.17      1.14 o
   1   1  15      719.97      739.50      4.46 o
   2   1  15      129.88      145.58      1.34 o
   3   1  15      215.51      210.83      1.83 o
   4   1  15        1.04        0.38      0.35 o
   5   1  15        6.52        6.51      0.58 o
   6   1  15        5.15        4.56      0.62 o
   7   1  15       13.39       13.91      0.99 o
   8   1  15        0.03       -0.11      0.79 o
   9   1  15        0.20       -0.31      2.30 o
  -9   2  15        3.63        2.32      1.17 o
  -8   2  15        0.51        0.57      0.97 o
  -7   2  15       66.67       65.47      1.93 o
  -6   2  15        6.56        4.41      0.77 o
  -5   2  15      116.92      105.15      2.11 o
  -4   2  15      226.32      246.40      2.91 o
  -3   2  15      130.68      124.89      1.66 o
  -2   2  15      180.74      187.24      1.87 o
  -1   2  15      354.32      359.99      2.78 o
   0   2  15       16.31       21.02      0.55 o
   1   2  15       11.93        8.80      0.35 o
   2   2  15       28.14       30.07      0.61 o
   3   2  15        0.16        0.65      0.33 o
   4   2  15       27.62       29.68      0.92 o
   5   2  15       68.08       68.43      1.34 o
   6   2  15       58.29       62.64      1.48 o
   7   2  15       11.09       10.94      0.96 o
   8   2  15        1.03       -0.29      0.80 o
   9   2  15        4.19        3.70      2.29 o
  -9   3  15        0.58        2.59      1.51 o
  -8   3  15        3.72        2.34      1.12 o
  -7   3  15        2.19        1.12      1.13 o
  -6   3  15        1.49        1.83      0.88 o
  -5   3  15       14.26       14.68      0.96 o
  -4   3  15       99.77       91.49      1.47 o
  -3   3  15      101.80       99.93      1.54 o
  -2   3  15       60.86       65.12      0.94 o
  -1   3  15       41.34       40.42      0.82 o
   0   3  15        1.09        2.74      0.27 o
   1   3  15        4.43        3.32      0.28 o
   2   3  15       53.47       49.73      0.74 o
   3   3  15      454.92      444.80      3.12 o
   4   3  15        4.71        6.71      0.62 o
   5   3  15       29.56       28.92      1.08 o
   6   3  15       22.27       20.64      1.16 o
   7   3  15       15.86       14.93      1.10 o
   8   3  15        0.81        0.23      0.87 o
   9   3  15        0.00       -2.22      2.22 o
  -8   4  15        7.77        7.28      1.31 o
  -7   4  15        1.74        2.38      1.17 o
  -6   4  15        5.02        5.97      1.00 o
  -5   4  15        7.26        5.91      0.87 o
  -4   4  15       20.29       18.83      1.14 o
  -3   4  15       92.31       70.49      1.24 o
  -2   4  15       44.65       46.08      0.66 o
  -1   4  15       15.37       12.35      0.51 o
   0   4  15      110.76       99.30      1.06 o
   1   4  15      581.35      537.99      3.83 o
   2   4  15      390.36      369.82      2.80 o
   3   4  15      171.67      169.29      2.23 o
   4   4  15      158.65      155.87      2.23 o
   5   4  15       28.52       26.38      1.15 o
   6   4  15        0.05       -0.88      0.88 o
   7   4  15       14.83       11.65      1.08 o
   8   4  15        5.27        2.01      5.18 o
  -8   5  15        2.96        0.18      2.14 o
  -7   5  15        9.26        9.89      1.45 o
  -6   5  15        6.21        8.16      1.48 o
  -5   5  15        0.01       -0.57      1.02 o
  -4   5  15       13.36        9.84      0.82 o
  -3   5  15        0.85        1.44      0.54 o
  -2   5  15      416.74      404.10      4.16 o
  -1   5  15        2.42        4.91      0.35 o
   0   5  15      185.91      184.94      2.09 o
   1   5  15       49.46       46.63      0.89 o
   2   5  15       28.29       25.75      0.80 o
   3   5  15       14.82       15.57      0.75 o
   4   5  15        1.54        0.21      0.50 o
   5   5  15        2.16        0.78      0.68 o
   6   5  15        1.79       -0.41      0.90 o
   7   5  15        5.78        6.08      1.90 o
  -7   6  15        2.20       -0.35      3.18 o
  -6   6  15        1.28       -0.48      1.72 o
  -5   6  15       11.33       13.40      1.19 o
  -4   6  15       15.83       15.54      0.99 o
  -3   6  15       27.22       22.85      1.48 o
  -2   6  15       28.16       29.38      1.51 o
  -1   6  15        0.76        2.83      0.70 o
   0   6  15        1.84        2.38      0.69 o
   1   6  15       18.49       17.50      1.16 o
   2   6  15        1.79        3.81      1.03 o
   3   6  15        3.43        4.51      0.77 o
   4   6  15        1.42        1.46      0.71 o
   5   6  15        8.56        9.71      1.10 o
   6   6  15        4.93        1.75      1.56 o
  -7   7  15        0.89        0.74      2.37 o
  -6   7  15        9.57        8.33      4.07 o
  -5   7  15        1.70        0.62      1.34 o
  -4   7  15        0.02       -0.88      0.92 o
  -3   7  15        2.04        0.78      0.88 o
  -2   7  15        1.75        1.13      0.85 o
  -1   7  15       18.00       21.97      1.44 o
   0   7  15       13.32       14.90      1.06 o
   1   7  15       11.07       12.45      1.10 o
   2   7  15       15.62       20.45      1.51 o
   3   7  15        1.89        1.22      0.96 o
   4   7  15        2.57        3.23      1.16 o
   5   7  15        2.19        3.11      2.22 o
   6   7  15        0.18       -1.92      1.92 o
   7   7  15        0.89        6.21      2.81 o
   8   7  15        0.17        2.81      2.81 o
   9   7  15        0.63        3.70      2.81 o
  -8   8  15        5.41        6.06      3.85 o
  -7   8  15        0.01        5.03      3.40 o
  -6   8  15        0.13        1.33      2.81 o
  -5   8  15        2.17        6.66      3.25 o
  -4   8  15       14.52       18.64      3.55 o
  -3   8  15        5.82        4.96      1.20 o
  -2   8  15       10.74       10.90      1.40 o
  -1   8  15       48.90       54.91      2.34 o
   0   8  15       11.75       12.29      1.49 o
   1   8  15        0.34        1.20      0.91 o
   2   8  15        0.02        0.18      0.97 o
   3   8  15        0.11        1.65      1.45 o
   4   8  15        1.55       -0.30      2.22 o
   5   8  15        0.39        1.77      2.51 o
   6   8  15        0.08       -0.30      2.51 o
   7   8  15        0.28        0.74      2.51 o
   8   8  15        0.05       -2.66      2.66 o
  -7   9  15        4.06        3.70      3.40 o
  -6   9  15        3.28        3.85      3.25 o
  -5   9  15        0.64       -2.37      2.66 o
  -4   9  15        3.75        9.76      3.25 o
  -3   9  15        3.22        5.18      2.81 o
  -2   9  15       15.46       22.33      3.99 o
  -1   9  15        0.81        1.04      2.37 o
   1   9  15        3.87        4.29      2.37 o
   2   9  15        5.60        3.70      2.37 o
   3   9  15        6.94       11.68      3.11 o
   4   9  15        0.33       -0.74      2.51 o
   5   9  15        0.24       -1.63      2.37 o
   6   9  15        0.12       -0.30      2.66 o
   7   9  15        0.25       -1.33      2.81 o
  -5  10  15        1.87        1.18      2.96 o
  -4  10  15        0.59        1.77      2.96 o
  -3  10  15        0.60        0.74      2.51 o
  -2  10  15       10.39       13.61      3.70 o
   2  10  15        2.52        5.92      2.96 o
   3  10  15        1.02        0.15      2.51 o
   4  10  15        3.30        5.18      2.96 o
   5  10  15        1.13        0.15      2.81 o
 -10   0  16        0.40       -1.92      2.22 o
  -9   0  16       18.98       15.25      2.08 o
  -8   0  16        1.23       -1.03      1.41 o
  -7   0  16       63.17       67.17      3.03 o
  -6   0  16       88.10       87.54      3.03 o
  -5   0  16      107.65       96.24      4.00 o
  -4   0  16       11.43       10.27      1.20 o
  -3   0  16      420.40      368.35      5.41 o
  -2   0  16        4.24        6.19      0.60 o
  -1   0  16      234.47      217.33      2.58 o
   0   0  16       10.72       18.61      1.26 o
   1   0  16      804.79      784.68      6.75 o
   2   0  16      293.21      268.29      3.22 o
   3   0  16       33.21       38.15      1.04 o
   4   0  16        8.67        7.20      0.99 o
   5   0  16      119.00      119.35      2.34 o
   6   0  16      132.06      132.14      2.67 o
   7   0  16        4.47        4.32      0.99 o
   8   0  16        0.35        0.89      1.05 o
   9   0  16        0.24        1.65      4.58 o
  -9   1  16        0.18        1.49      1.76 o
  -8   1  16        2.69        4.03      0.93 o
  -7   1  16        9.08        7.54      0.95 o
  -6   1  16        5.42        6.10      0.82 o
  -5   1  16       96.32       94.25      2.37 o
  -4   1  16        1.34        1.75      0.58 o
  -3   1  16      861.39      801.04      6.72 o
  -2   1  16      457.92      434.23      3.39 o
  -1   1  16      206.50      204.28      1.92 o
   0   1  16       62.25       53.73      0.90 o
   1   1  16      208.62      212.05      2.26 o
   2   1  16      102.84      108.18      1.14 o
   3   1  16        4.46        3.95      0.40 o
   4   1  16      104.47       99.57      1.40 o
   5   1  16       61.14       66.19      1.26 o
   6   1  16        3.25        2.25      0.62 o
   7   1  16       30.20       30.55      1.28 o
   8   1  16        4.36        2.56      0.87 o
   9   1  16        3.25        1.49      3.55 o
  -9   2  16       19.47       18.36      1.69 o
  -8   2  16        2.21        4.12      1.08 o
  -7   2  16        4.79        6.16      0.93 o
  -6   2  16       57.29       45.59      2.01 o
  -5   2  16      252.53      235.93      3.34 o
  -4   2  16       31.43       38.42      1.24 o
  -3   2  16       16.36       14.62      0.65 o
  -2   2  16        2.02        2.25      0.35 o
  -1   2  16      479.88      515.66      3.77 o
   0   2  16      110.85      115.91      1.40 o
   1   2  16       21.62       26.22      0.57 o
   2   2  16       63.72       55.35      0.81 o
   3   2  16        0.00       -0.31      0.31 o
   4   2  16        1.06        0.75      0.47 o
   5   2  16        0.19        0.24      0.51 o
   6   2  16        1.03       -0.22      0.66 o
   7   2  16        4.91        6.50      1.35 o
   8   2  16        1.51        0.87      0.86 o
   9   2  16        5.09        4.59      3.55 o
  -9   3  16       23.36       25.51      2.98 o
  -8   3  16        0.68        1.22      1.08 o
  -7   3  16       17.09       20.79      1.55 o
  -6   3  16       69.27       68.41      2.16 o
  -5   3  16      163.56      149.28      2.52 o
  -4   3  16        0.00        0.38      0.70 o
  -3   3  16        1.60        2.28      0.43 o
  -2   3  16        1.35        1.61      0.30 o
  -1   3  16       14.26       10.45      0.44 o
   0   3  16        8.43        7.82      0.37 o
   1   3  16        6.20        8.75      0.37 o
   2   3  16        0.00       -0.27      0.27 o
   3   3  16      347.62      337.92      2.82 o
   4   3  16       63.86       55.99      1.27 o
   5   3  16       19.27       17.58      1.02 o
   6   3  16       25.76       24.34      1.23 o
   7   3  16       24.03       24.90      1.35 o
   8   3  16        6.60        7.06      1.41 o
  -8   4  16       10.35        8.11      1.37 o
  -7   4  16       19.02       21.43      1.61 o
  -6   4  16        3.93        3.16      0.93 o
  -5   4  16       98.30       91.91      2.48 o
  -4   4  16       63.10       59.49      1.76 o
  -3   4  16       96.16       70.14      1.45 o
  -2   4  16      118.46      103.17      1.29 o
  -1   4  16        1.59        0.87      0.43 o
   0   4  16      124.85      125.34      1.26 o
   1   4  16        1.17        1.59      0.39 o
   2   4  16      276.69      279.18      2.80 o
   3   4  16      113.56      108.89      1.64 o
   4   4  16       64.13       60.47      1.45 o
   5   4  16       73.26       74.94      1.69 o
   6   4  16       15.42       13.26      1.16 o
   7   4  16        6.10        5.66      0.99 o
   8   4  16        1.19       -3.92      3.92 o
  -8   5  16        2.28       -2.81      3.40 o
  -7   5  16       31.22       30.03      3.21 o
  -6   5  16        0.05       -0.83      1.28 o
  -5   5  16        2.20        2.46      0.81 o
  -4   5  16        8.31        6.39      0.75 o
  -3   5  16       28.41       28.62      1.08 o
  -2   5  16      263.75      253.76      3.01 o
  -1   5  16       78.63       77.99      1.74 o
   0   5  16        5.41        4.86      0.38 o
   1   5  16      117.38      108.42      1.47 o
   2   5  16        2.66        3.47      0.48 o
   3   5  16       10.50        9.52      0.65 o
   4   5  16        2.11        1.06      0.53 o
   5   5  16        8.05        9.32      0.83 o
   6   5  16        0.09       -0.22      0.80 o
   7   5  16        5.24        3.90      2.37 o
  -7   6  16        0.02       -0.59      1.48 o
  -6   6  16        7.98        4.70      1.22 o
  -5   6  16       24.44       29.78      1.96 o
  -4   6  16       15.02       15.67      1.01 o
  -3   6  16        0.02        0.44      0.81 o
  -2   6  16       14.39       12.59      1.18 o
  -1   6  16      389.03      371.26      4.35 o
   0   6  16       31.14       32.85      1.39 o
   1   6  16        0.27        0.00      0.44 o
   2   6  16        8.05        7.31      1.10 o
   3   6  16       41.64       38.64      1.47 o
   4   6  16        5.41        7.17      0.93 o
   5   6  16        0.15        0.14      0.81 o
   6   6  16        1.75        1.46      1.44 o
  -8   7  16        6.67       11.83      3.85 o
  -7   7  16        1.69        5.77      3.25 o
  -6   7  16        0.36       -0.74      2.22 o
  -5   7  16        2.05        2.34      1.56 o
  -4   7  16        2.16        1.60      1.45 o
  -3   7  16        5.05        5.06      1.32 o
  -2   7  16       18.40       24.74      1.56 o
  -1   7  16        3.78        3.39      0.95 o
   0   7  16       12.06       11.37      1.12 o
   1   7  16        0.61        1.93      0.87 o
   2   7  16        0.25       -0.63      0.86 o
   3   7  16       23.01       29.86      1.88 o
   4   7  16        0.08       -1.32      1.32 o
   5   7  16        6.18       11.83      2.96 o
   6   7  16        0.10       -1.33      2.07 o
   7   7  16        0.20        1.77      2.37 o
   8   7  16        0.11        2.66      2.81 o
   9   7  16        0.66        2.07      2.81 o
  -8   8  16        0.08        1.04      2.96 o
  -7   8  16       16.21       22.48      4.73 o
  -6   8  16       11.19       13.90      3.85 o
  -5   8  16        8.04        7.10      2.96 o
  -4   8  16        3.22        1.18      2.22 o
  -3   8  16        1.58        1.23      1.28 o
  -2   8  16        0.22       -0.47      0.98 o
  -1   8  16        1.19        1.12      1.55 o
   0   8  16        6.79        9.51      1.72 o
   1   8  16        0.27       -0.43      0.92 o
   2   8  16        0.06        1.15      1.23 o
   3   8  16        3.21        7.10      2.66 o
   4   8  16        1.05        1.04      2.37 o
   5   8  16        0.14       -1.04      2.22 o
   6   8  16        0.00       -1.33      2.37 o
   7   8  16        0.23        1.77      2.81 o
   8   8  16        0.01        1.92      2.96 o
  -7   9  16        2.03        3.11      3.40 o
  -6   9  16        0.42        8.73      3.40 o
  -5   9  16        0.71       -2.22      2.22 o
  -4   9  16        1.35        2.51      2.51 o
  -3   9  16        0.58        0.44      2.22 o
  -2   9  16        0.66        3.25      2.37 o
  -1   9  16        0.72       -0.59      2.07 o
   1   9  16        0.54        2.66      2.22 o
   2   9  16        0.47        2.66      2.37 o
   3   9  16        0.51       -0.74      2.37 o
   4   9  16        1.95        3.99      2.66 o
   5   9  16        1.15       -1.33      2.51 o
   6   9  16        0.00       -2.81      2.81 o
  -5  10  16        0.25        2.66      2.96 o
  -4  10  16        0.36       -1.48      2.37 o
  -3  10  16        0.00       -2.51      2.51 o
  -2  10  16        0.00        4.58      2.81 o
   2  10  16        3.27        2.22      2.66 o
   3  10  16        0.35        4.88      3.11 o
   4  10  16        3.04        7.40      3.40 o
   5  10  16        5.24        7.54      3.40 o
  -9   1  17       53.81       64.08      2.92 o
  -8   1  17       23.89       21.93      1.61 o
  -7   1  17       51.54       53.06      1.79 o
  -6   1  17        0.29       -0.59      0.59 o
  -5   1  17      106.81       97.52      2.02 o
  -4   1  17      546.61      501.64      5.71 o
  -3   1  17      145.34      144.72      2.04 o
  -2   1  17        0.08        1.47      0.45 o
  -1   1  17       14.16       17.95      0.67 o
   0   1  17        0.00        0.88      0.29 o
   1   1  17       85.92       83.78      0.93 o
   2   1  17       92.61      100.73      1.16 o
   3   1  17      263.47      249.68      2.31 o
   4   1  17        7.73        6.42      0.58 o
   5   1  17       28.75       27.52      1.09 o
   6   1  17        0.62        0.54      0.58 o
   7   1  17       34.61       36.36      1.40 o
   8   1  17        1.17       -0.18      0.80 o
   9   1  17        1.19        6.51      2.81 o
  -9   2  17        7.48       12.66      1.83 o
  -8   2  17        4.88        4.64      1.13 o
  -7   2  17        2.98        2.46      0.82 o
  -6   2  17       17.13       18.48      1.14 o
  -5   2  17       43.87       34.21      1.31 o
  -4   2  17        0.00        0.80      0.66 o
  -3   2  17        6.88        7.03      0.50 o
  -2   2  17       77.75       83.53      1.09 o
  -1   2  17       38.06       38.00      0.76 o
   0   2  17      232.33      249.00      2.35 o
   1   2  17       32.34       42.82      0.69 o
   2   2  17      115.93      114.44      1.21 o
   3   2  17       62.80       62.63      1.00 o
   4   2  17       21.29       22.08      0.85 o
   5   2  17       34.94       31.15      1.03 o
   6   2  17        0.20       -0.05      0.61 o
   7   2  17       25.85       28.43      1.40 o
   8   2  17        3.52        2.42      0.97 o
   9   2  17        3.92        5.47      3.55 o
  -9   3  17        8.99        9.89      2.27 o
  -8   3  17        5.97        8.59      1.64 o
  -7   3  17       36.19       39.64      1.99 o
  -6   3  17        9.47        8.07      1.04 o
  -5   3  17        5.15        3.46      0.69 o
  -4   3  17       19.98       26.96      1.12 o
  -3   3  17       10.41       11.05      0.62 o
  -2   3  17      101.70      118.78      1.66 o
  -1   3  17      147.17      146.13      1.49 o
   0   3  17      140.85      134.82      1.29 o
   1   3  17       54.01       56.42      0.75 o
   2   3  17       12.53       11.56      0.47 o
   3   3  17      233.90      244.72      2.44 o
   4   3  17       21.13       23.94      0.97 o
   5   3  17      186.50      177.03      2.61 o
   6   3  17       14.93       17.35      1.12 o
   7   3  17        1.95        1.81      0.85 o
   8   3  17        1.23       -1.42      1.42 o
  -8   4  17        0.49       -0.79      1.37 o
  -7   4  17       49.11       48.98      2.81 o
  -6   4  17        2.30        1.14      0.89 o
  -5   4  17       33.26       29.85      1.98 o
  -4   4  17        7.30        6.95      0.88 o
  -3   4  17       28.75       27.28      1.02 o
  -2   4  17       26.44       21.00      0.90 o
  -1   4  17      151.51      133.81      1.58 o
   0   4  17       23.70       22.01      0.73 o
   1   4  17      110.77      102.60      1.39 o
   2   4  17       10.78       10.72      0.70 o
   3   4  17       43.15       41.40      1.12 o
   4   4  17        7.68        7.74      0.77 o
   5   4  17       39.32       37.03      1.35 o
   6   4  17        0.01       -0.03      0.70 o
   7   4  17        9.00        6.30      0.99 o
   8   4  17        1.82       -3.85      3.85 o
  -8   5  17        3.57       -3.55      3.55 o
  -7   5  17        0.00       -0.23      2.42 o
  -6   5  17        0.05       -0.48      1.42 o
  -5   5  17       39.48       41.84      1.92 o
  -4   5  17        0.05       -0.34      0.71 o
  -3   5  17       88.49       81.61      1.63 o
  -2   5  17        3.75        8.55      1.03 o
  -1   5  17       39.30       36.23      0.93 o
   0   5  17       40.21       40.03      0.86 o
   1   5  17       15.13       16.93      0.65 o
   2   5  17       22.59       23.18      0.83 o
   3   5  17       83.62       78.85      1.43 o
   4   5  17       11.17       11.31      0.76 o
   5   5  17       22.16       20.87      1.29 o
   6   5  17       11.50       11.80      1.18 o
   7   5  17        3.21       -0.89      3.40 o
  -7   6  17        0.10       -0.98      5.32 o
  -6   6  17        0.13       -0.86      1.47 o
  -5   6  17        1.63        1.09      0.77 o
  -4   6  17        7.41        5.88      0.80 o
  -3   6  17        7.52        5.11      1.01 o
  -2   6  17       49.08       52.85      1.88 o
  -1   6  17        7.16        7.71      0.67 o
   0   6  17       47.25       50.67      2.54 o
   1   6  17        4.39        5.47      0.62 o
   2   6  17        3.28        1.24      0.63 o
   3   6  17        6.27        5.50      0.83 o
   4   6  17       24.38       25.01      1.39 o
   5   6  17       11.65       10.07      1.26 o
   6   6  17        4.97        6.52      1.44 o
  -8   7  17        1.46        4.44      2.81 o
  -7   7  17        3.49        1.18      2.66 o
  -6   7  17        0.05       -1.18      2.07 o
  -5   7  17        4.11        3.99      2.37 o
  -4   7  17        1.11        1.55      1.14 o
  -3   7  17        0.07        0.04      0.99 o
  -2   7  17       45.49       50.84      2.27 o
  -1   7  17       69.41       72.94      3.45 o
   0   7  17        0.00        1.59      0.89 o
   1   7  17        0.70        0.55      0.87 o
   2   7  17        0.19        0.91      0.95 o
   3   7  17        0.01        0.52      0.99 o
   4   7  17        4.45        7.28      1.56 o
   5   7  17        0.80       -0.30      2.07 o
   6   7  17        0.31        1.33      2.22 o
   7   7  17        0.42       -2.22      2.22 o
   8   7  17        1.41       -2.22      2.22 o
   9   7  17        1.42        3.11      2.81 o
  -8   8  17        3.02        6.06      3.55 o
  -7   8  17        8.41       12.13      3.70 o
  -6   8  17       25.93       58.13      6.51 o
  -5   8  17        3.11        5.18      2.81 o
  -4   8  17       14.77       11.83      3.25 o
  -3   8  17        7.34        4.44      2.37 o
  -2   8  17        0.29        0.41      1.41 o
  -1   8  17        1.51        2.47      1.59 o
   0   8  17        0.00        1.43      1.06 o
   1   8  17        6.90        9.09      1.32 o
   2   8  17        1.51        3.55      2.07 o
   3   8  17        0.53        2.96      2.07 o
   4   8  17        0.99        1.18      2.37 o
   5   8  17        1.56        1.33      2.51 o
   6   8  17        0.35        1.18      2.51 o
   7   8  17        1.03       -2.37      2.37 o
   8   8  17        0.09        2.96      2.81 o
  -7   9  17        1.19        1.18      2.96 o
  -6   9  17        3.59       -1.18      2.66 o
  -5   9  17        3.13        1.48      2.66 o
  -4   9  17        3.62        3.70      2.81 o
  -3   9  17        0.00        1.77      2.51 o
  -2   9  17        9.03       11.68      3.11 o
   1   9  17        6.98        6.66      2.81 o
   2   9  17        0.41       -1.92      2.22 o
   3   9  17        1.59        3.25      2.51 o
   4   9  17        1.64        0.30      2.51 o
   5   9  17        0.06        2.51      2.81 o
   6   9  17        2.33       -0.30      3.11 o
  -5  10  17        0.23        0.74      2.81 o
  -4  10  17        0.00       -2.37      2.37 o
  -3  10  17        0.57       -1.77      2.51 o
  -2  10  17        0.05       -2.07      2.37 o
   2  10  17        3.46        2.37      2.81 o
   3  10  17        1.77       -1.18      2.51 o
   4  10  17        0.91        2.66      2.81 o
  -9   0  18       10.73        7.16      1.83 o
  -8   0  18        0.00        0.19      1.28 o
  -7   0  18        0.99        0.56      1.92 o
  -6   0  18      146.45      139.97      4.08 o
  -5   0  18      120.59      116.87      3.45 o
  -4   0  18      270.63      252.75      5.24 o
  -3   0  18      212.17      174.68      4.47 o
  -2   0  18        6.07        6.13      0.64 o
  -1   0  18        3.33        3.89      0.45 o
   0   0  18      102.56      111.18      2.39 o
   1   0  18      243.36      257.81      3.61 o
   2   0  18      315.27      317.29      3.75 o
   3   0  18        3.51        3.43      0.51 o
   4   0  18       18.44       19.11      1.06 o
   5   0  18      216.47      213.04      3.36 o
   6   0  18       17.00       17.64      1.23 o
   7   0  18       19.18       16.40      1.32 o
   8   0  18        4.39        3.18      1.21 o
   9   0  18        1.33        0.59      2.66 o
  -9   1  18        1.95        3.86      1.48 o
  -8   1  18       19.29       19.91      1.71 o
  -7   1  18        0.64       -0.57      1.27 o
  -6   1  18       26.90       25.46      1.32 o
  -5   1  18        5.86        6.10      0.91 o
  -4   1  18      413.44      406.43      5.51 o
  -3   1  18      223.46      212.16      2.63 o
  -2   1  18      575.62      575.29      4.63 o
  -1   1  18      119.29      116.73      1.80 o
   0   1  18      116.06      114.61      1.43 o
   1   1  18        1.43        2.08      0.23 o
   2   1  18       70.56       65.78      1.11 o
   3   1  18       17.27       17.96      0.66 o
   4   1  18       34.25       33.70      0.99 o
   5   1  18        0.38       -0.48      0.51 o
   6   1  18        0.25       -0.55      0.55 o
   7   1  18        8.66        6.99      0.88 o
   8   1  18        4.61        3.10      0.92 o
  -9   2  18        0.85        3.96      1.84 o
  -8   2  18       39.53       43.72      2.67 o
  -7   2  18        0.13        0.19      0.84 o
  -6   2  18        0.06        0.82      0.67 o
  -5   2  18       32.71       32.43      1.35 o
  -4   2  18      382.93      341.01      4.12 o
  -3   2  18       62.27       57.44      1.14 o
  -2   2  18        0.24        0.37      0.28 o
  -1   2  18        2.42        3.39      0.36 o
   0   2  18       18.96       17.06      0.62 o
   1   2  18      531.01      535.55      3.52 o
   2   2  18      177.56      169.08      1.48 o
   3   2  18       32.42       28.27      0.82 o
   4   2  18       53.63       53.18      1.19 o
   5   2  18        0.36       -0.02      0.58 o
   6   2  18       10.40        9.59      0.89 o
   7   2  18        0.00       -0.25      0.80 o
   8   2  18        0.22        1.38      1.11 o
  -9   3  18        0.13        2.84      1.74 o
  -8   3  18        9.49        8.56      1.34 o
  -7   3  18       22.42       22.48      1.61 o
  -6   3  18        0.05        0.86      0.82 o
  -5   3  18       26.40       24.52      1.41 o
  -4   3  18       23.88       20.94      1.04 o
  -3   3  18       38.83       38.00      1.14 o
  -2   3  18        6.56        7.09      0.45 o
  -1   3  18       33.29       32.34      0.69 o
   0   3  18        0.04       -0.21      0.21 o
   1   3  18      359.84      341.84      2.38 o
   2   3  18      210.48      207.55      1.91 o
   3   3  18      289.66      276.27      2.68 o
   4   3  18       82.86       73.56      1.63 o
   5   3  18        8.95        8.52      0.89 o
   6   3  18       50.48       46.66      1.61 o
   7   3  18       10.74       10.41      1.06 o
   8   3  18        9.16        8.16      3.25 o
  -8   4  18        9.45       11.26      1.70 o
  -7   4  18        0.01        1.21      1.22 o
  -6   4  18        5.13        4.41      1.11 o
  -5   4  18       53.78       48.01      2.03 o
  -4   4  18       76.01       72.75      2.01 o
  -3   4  18       32.07       25.09      1.02 o
  -2   4  18        5.12        3.73      0.55 o
  -1   4  18        2.22        0.55      0.52 o
   0   4  18       59.17       61.93      1.11 o
   1   4  18        0.00        0.05      0.35 o
   2   4  18       35.54       33.92      1.11 o
   3   4  18       21.37       22.86      0.93 o
   4   4  18       20.34       19.76      1.01 o
   5   4  18        0.29        1.63      0.72 o
   6   4  18        7.44        4.66      0.88 o
   7   4  18        0.05        1.16      1.06 o
  -7   5  18        6.73        6.70      2.67 o
  -6   5  18       24.58       22.60      2.13 o
  -5   5  18        0.57        0.92      1.12 o
  -4   5  18       24.67       26.78      1.19 o
  -3   5  18       39.51       35.16      1.16 o
  -2   5  18        0.01        0.04      0.69 o
  -1   5  18       19.88       22.87      0.85 o
   0   5  18        0.73        1.92      0.40 o
   1   5  18       15.78       16.03      0.66 o
   2   5  18       23.78       25.20      0.89 o
   3   5  18       20.14       20.75      0.89 o
   4   5  18        0.25       -0.57      0.57 o
   5   5  18        1.94        1.73      0.73 o
   6   5  18        0.51        0.72      1.03 o
   7   5  18        1.30       -2.96      2.96 o
  -7   6  18        2.03        2.37      1.77 o
  -6   6  18        3.49        5.12      1.34 o
  -5   6  18        2.29        1.98      1.24 o
  -4   6  18        5.31        6.37      1.35 o
  -3   6  18       28.24       27.17      1.67 o
  -2   6  18       48.47       45.03      2.53 o
  -1   6  18       54.82       48.63      1.50 o
   0   6  18      109.27      124.07      3.74 o
   1   6  18       34.38       38.92      1.33 o
   2   6  18        0.00       -0.21      0.61 o
   3   6  18        1.68        2.75      0.77 o
   4   6  18        4.99        4.42      1.07 o
   5   6  18        2.94        3.42      1.06 o
   6   6  18        0.00        0.51      1.90 o
  -9   7  18        0.49        0.44      3.11 o
  -8   7  18        0.47        1.92      2.96 o
  -7   7  18        0.02       -2.37      2.37 o
  -6   7  18        4.50        2.07      2.81 o
  -5   7  18        2.84        5.18      2.66 o
  -4   7  18        1.61        2.86      1.20 o
  -3   7  18       18.51       22.19      2.34 o
  -2   7  18        4.34        3.84      1.81 o
  -1   7  18       66.84       81.99      2.76 o
   0   7  18       10.20       13.48      1.54 o
   1   7  18        2.88        2.24      1.03 o
   2   7  18        0.68        0.26      0.92 o
   3   7  18        4.54        6.49      1.25 o
   4   7  18        0.00       -0.65      1.42 o
   5   7  18        7.90       12.28      3.11 o
   6   7  18        0.85        1.92      2.37 o
   7   7  18        0.10        0.15      2.37 o
   8   7  18        0.20        0.74      2.66 o
  -8   8  18        1.86        5.92      3.55 o
  -7   8  18        7.57       10.06      3.99 o
  -6   8  18        3.94        8.43      3.40 o
  -5   8  18        1.50        5.03      2.96 o
  -4   8  18        9.67       12.28      3.11 o
  -3   8  18        1.11        2.96      2.22 o
  -2   8  18       12.35       18.78      3.25 o
  -1   8  18        1.41        0.22      1.36 o
   0   8  18        4.05        3.52      1.63 o
   1   8  18        2.04        6.51      2.37 o
   2   8  18        0.02       -0.59      1.92 o
   3   8  18        0.35        0.59      2.22 o
   4   8  18        0.55        2.51      2.51 o
   5   8  18        0.66        1.63      2.51 o
   6   8  18        0.02        0.74      2.51 o
   7   8  18        0.03       -0.89      2.66 o
  -7   9  18        4.26        6.36      3.40 o
  -6   9  18        0.01        1.33      3.11 o
  -5   9  18        0.23       -0.44      2.51 o
  -4   9  18        0.01       -2.22      2.37 o
  -3   9  18        3.66        3.40      2.81 o
  -2   9  18       13.07       19.38      3.70 o
   2   9  18        0.38       -1.92      1.92 o
   3   9  18        0.75        3.70      2.66 o
   4   9  18        0.48        2.07      2.66 o
   5   9  18        0.00        0.44      2.66 o
   6   9  18        0.15       -2.81      2.81 o
  -5  10  18        0.23        0.00      2.66 o
  -4  10  18        0.27        3.99      2.96 o
  -3  10  18        0.04        0.15      2.66 o
   2  10  18        9.04        6.80      3.25 o
   3  10  18        4.00        6.06      3.25 o
   4  10  18        0.00        2.66      2.96 o
  -9   1  19        1.38       -0.96      1.41 o
  -8   1  19        0.35       -0.88      0.88 o
  -7   1  19        5.83        4.67      1.02 o
  -6   1  19        2.08        2.86      0.71 o
  -5   1  19        3.92        2.77      0.73 o
  -4   1  19       17.80       18.04      1.37 o
  -3   1  19      678.18      642.61      6.10 o
  -2   1  19      161.87      152.87      1.60 o
  -1   1  19        3.00        2.38      0.43 o
   0   1  19       53.12       53.28      1.05 o
   1   1  19      203.18      184.62      1.82 o
   2   1  19        3.05        2.25      0.44 o
   3   1  19      105.45       94.32      1.45 o
   4   1  19        2.20        1.29      0.50 o
   5   1  19       49.91       48.99      1.24 o
   6   1  19        0.82        0.56      0.61 o
   7   1  19        2.25        3.25      0.80 o
   8   1  19        0.02       -1.26      1.26 o
  -9   2  19       10.28       12.41      1.81 o
  -8   2  19       17.62       18.85      1.63 o
  -7   2  19       15.57       15.23      1.38 o
  -6   2  19       30.59       28.87      1.39 o
  -5   2  19        8.51        8.87      0.84 o
  -4   2  19       73.77       71.91      1.67 o
  -3   2  19       85.03       87.51      1.32 o
  -2   2  19       24.02       25.97      0.76 o
  -1   2  19        2.24        1.30      0.33 o
   0   2  19       30.92       28.56      0.75 o
   1   2  19        2.55        3.56      0.43 o
   2   2  19       22.51       25.74      0.67 o
   3   2  19        2.43        3.79      0.53 o
   4   2  19      148.42      144.63      1.93 o
   5   2  19       20.07       19.20      0.92 o
   6   2  19        0.16       -0.69      0.69 o
   7   2  19        1.84        0.67      0.82 o
   8   2  19        1.07        1.16      1.11 o
  -9   3  19        0.00        2.66      2.66 o
  -8   3  19        1.75        1.14      1.05 o
  -7   3  19       51.92       58.00      2.26 o
  -6   3  19       28.99       34.70      1.72 o
  -5   3  19       61.99       61.03      2.00 o
  -4   3  19        6.46        4.78      0.80 o
  -3   3  19       36.88       31.37      0.85 o
  -2   3  19       30.96       24.40      0.72 o
  -1   3  19       94.64       88.83      1.14 o
   0   3  19        4.57        2.63      0.39 o
   1   3  19        2.54        1.86      0.37 o
   2   3  19      111.84      105.54      1.74 o
   3   3  19        7.72        7.78      0.67 o
   4   3  19       21.67       24.65      1.12 o
   5   3  19       56.99       57.91      1.71 o
   6   3  19        0.64        0.45      0.76 o
   7   3  19        0.85       -0.64      0.89 o
   8   3  19        2.59       -0.82      3.62 o
  -8   4  19        0.55        2.74      1.75 o
  -7   4  19       20.68       26.05      1.76 o
  -6   4  19        7.34        6.94      1.07 o
  -5   4  19       13.93       14.37      1.35 o
  -4   4  19        0.11        0.38      0.67 o
  -3   4  19        4.78        5.60      0.64 o
  -2   4  19       82.14       68.56      1.42 o
  -1   4  19       57.45       50.93      1.14 o
   0   4  19        1.57        1.95      0.44 o
   1   4  19      148.03      130.79      2.07 o
   2   4  19       27.88       30.34      0.95 o
   3   4  19       81.76       79.02      1.48 o
   4   4  19       16.00       12.25      0.91 o
   5   4  19       18.74       14.99      1.07 o
   6   4  19        9.84        8.48      0.96 o
   7   4  19       11.30        9.16      1.52 o
  -7   5  19        5.39        6.66      2.07 o
  -6   5  19       37.89       39.16      2.20 o
  -5   5  19        8.77       12.66      1.62 o
  -4   5  19       14.11       12.31      0.90 o
  -3   5  19       53.80       49.60      1.32 o
  -2   5  19       57.39       57.64      1.36 o
  -1   5  19      112.35      112.15      1.66 o
   0   5  19       22.24       21.65      1.07 o
   1   5  19        0.61        0.17      0.40 o
   2   5  19       58.82       56.34      1.23 o
   3   5  19       47.75       49.77      1.24 o
   4   5  19        3.08        3.41      0.63 o
   5   5  19        3.77        4.24      0.76 o
   6   5  19       25.03       22.75      1.83 o
  -7   6  19        6.07        7.54      2.07 o
  -6   6  19        0.99        6.04      1.39 o
  -5   6  19       24.95       35.37      1.69 o
  -4   6  19        0.18        1.72      1.14 o
  -3   6  19       34.65       38.22      2.10 o
  -2   6  19        5.20        4.17      1.14 o
  -1   6  19       45.06       46.96      1.57 o
   0   6  19       68.52       90.93      3.02 o
   1   6  19        0.61        1.16      0.63 o
   2   6  19        3.43        2.05      0.71 o
   3   6  19        3.09        2.61      0.76 o
   4   6  19        5.64        4.25      0.92 o
   5   6  19        0.92       -0.62      1.01 o
   6   6  19        0.69        1.92      2.22 o
   7   6  19        0.56        3.70      2.37 o
  -9   7  19        0.01        1.18      2.96 o
  -8   7  19        2.89        0.15      2.81 o
  -7   7  19       13.44       11.09      3.70 o
  -6   7  19       24.75       43.34      5.18 o
  -5   7  19       12.51       13.02      3.25 o
  -4   7  19       45.77       52.97      3.08 o
  -3   7  19        1.17        3.11      1.16 o
  -2   7  19        0.61        3.45      1.16 o
  -1   7  19        0.18        1.44      1.94 o
   0   7  19        3.22        4.02      1.28 o
   1   7  19       28.55       30.69      3.33 o
   2   7  19        0.94        1.55      1.01 o
   3   7  19        1.38        2.96      1.32 o
   4   7  19        3.05        6.02      2.08 o
   5   7  19        1.92        2.96      2.37 o
   6   7  19        0.75        0.59      2.22 o
   7   7  19        1.42       -1.48      2.37 o
  -8   8  19        0.41        2.81      3.25 o
  -7   8  19        0.40        2.66      3.25 o
  -6   8  19        0.31        0.74      2.66 o
  -5   8  19        1.27        2.51      2.51 o
  -4   8  19        0.25        0.59      2.22 o
  -3   8  19        2.57        3.85      2.22 o
  -2   8  19        0.00       -0.44      1.92 o
   1   8  19        2.32        3.11      2.22 o
   2   8  19        2.37        2.66      2.22 o
   3   8  19        0.59        0.74      2.22 o
   4   8  19        0.07       -1.48      2.07 o
   5   8  19        0.02       -2.07      2.07 o
   6   8  19        1.18        0.89      2.51 o
  -7   9  19        0.20       -0.44      2.81 o
  -6   9  19        3.60        2.66      3.25 o
  -5   9  19        0.05        2.22      2.51 o
  -4   9  19        1.75        2.66      2.66 o
  -3   9  19        3.14        1.33      2.51 o
  -2   9  19        5.48        3.70      2.37 o
   2   9  19        1.46        0.15      2.22 o
   3   9  19        0.88        0.89      2.37 o
   4   9  19        3.15        1.63      2.51 o
  -5  10  19        1.50        0.89      3.11 o
  -4  10  19        0.07        1.48      2.96 o
  -3  10  19        0.01        0.89      2.66 o
  -9   0  20       11.38        9.47      2.96 o
  -8   0  20        0.72       -0.96      1.25 o
  -7   0  20        0.42        0.59      1.25 o
  -6   0  20        7.09        4.84      1.35 o
  -5   0  20        1.06       -0.53      0.99 o
  -4   0  20      504.88      485.12      8.55 o
  -3   0  20        7.87        4.46      0.78 o
  -2   0  20     2208.11     2080.98     20.59 o
  -1   0  20       32.85       27.31      1.90 o
   0   0  20      229.14      231.64      3.94 o
   1   0  20      247.14      242.13      3.56 o
   2   0  20      445.85      436.93      4.93 o
   3   0  20      776.58      727.14      7.51 o
   4   0  20       18.79       18.25      1.10 o
   5   0  20       80.56       72.49      1.95 o
   6   0  20        2.32        4.84      0.95 o
   7   0  20        0.01       -1.08      1.08 o
   8   0  20       18.21       19.52      3.70 o
  -9   1  20        4.40        3.70      2.37 o
  -8   1  20        0.15       -0.55      1.08 o
  -7   1  20       14.61       15.56      1.31 o
  -6   1  20        1.98        3.82      0.89 o
  -5   1  20       40.47       40.86      1.84 o
  -4   1  20       46.61       42.64      1.84 o
  -3   1  20        2.08        2.33      0.54 o
  -2   1  20        7.20        9.51      0.42 o
  -1   1  20       21.46       18.12      0.74 o
   0   1  20       29.22       28.94      0.80 o
   1   1  20        2.61        4.28      0.42 o
   2   1  20      154.21      141.89      1.74 o
   3   1  20        0.90        0.27      0.44 o
   4   1  20        2.76        3.09      0.56 o
   5   1  20        9.49        9.43      0.75 o
   6   1  20        2.15        1.30      0.65 o
   7   1  20       26.27       25.38      1.27 o
   8   1  20        0.75        1.43      1.62 o
  -9   2  20       77.99      114.97      7.40 o
  -8   2  20        0.03        1.85      1.30 o
  -7   2  20       47.20       50.98      2.80 o
  -6   2  20        0.21        0.12      0.67 o
  -5   2  20       18.14       21.86      1.16 o
  -4   2  20       59.49       60.52      1.82 o
  -3   2  20       45.41       39.77      1.03 o
  -2   2  20        5.04        7.88      0.51 o
  -1   2  20      157.57      144.44      1.87 o
   0   2  20      197.83      194.11      1.91 o
   1   2  20      144.68      127.63      1.38 o
   2   2  20        0.25       -0.33      0.33 o
   3   2  20      102.96       97.61      1.51 o
   4   2  20        1.47        0.56      0.53 o
   5   2  20        0.79       -0.07      0.64 o
   6   2  20        0.00       -0.10      0.74 o
   7   2  20        0.12       -0.64      0.82 o
   8   2  20        0.21        1.70      1.88 o
  -8   3  20        7.25        8.68      1.38 o
  -7   3  20       75.69       82.65      2.62 o
  -6   3  20        1.38        1.04      0.85 o
  -5   3  20       28.15       21.81      1.39 o
  -4   3  20       56.80       51.20      1.77 o
  -3   3  20       10.62       10.02      0.60 o
  -2   3  20       25.10       19.26      0.69 o
  -1   3  20       93.28       75.44      1.38 o
   0   3  20       23.99       23.26      0.75 o
   1   3  20        4.07        2.73      0.41 o
   2   3  20       17.20       13.44      0.62 o
   3   3  20       46.67       50.74      1.23 o
   4   3  20       39.10       38.75      1.37 o
   5   3  20        4.64        7.59      0.91 o
   6   3  20        0.02       -0.67      1.09 o
   7   3  20        4.50        4.92      0.98 o
  -8   4  20        3.93        2.51      2.37 o
  -7   4  20        0.85        4.33      1.26 o
  -6   4  20       10.40       14.92      1.32 o
  -5   4  20       31.07       29.70      1.79 o
  -4   4  20        9.27        7.01      0.77 o
  -3   4  20        9.91        9.71      0.78 o
  -2   4  20        1.23       -0.23      0.48 o
  -1   4  20       37.99       34.43      1.10 o
   0   4  20        0.28        0.64      0.47 o
   1   4  20        0.49        0.57      0.43 o
   2   4  20       13.55       11.12      0.70 o
   3   4  20       22.66       24.02      0.99 o
   4   4  20        0.06       -0.17      0.55 o
   5   4  20       23.68       21.55      1.18 o
   6   4  20        4.53        3.77      0.88 o
   7   4  20       31.98       30.10      3.05 o
  -7   5  20        0.38       -0.89      1.48 o
  -6   5  20        2.32        3.08      1.77 o
  -5   5  20        1.91        2.28      1.06 o
  -4   5  20       32.13       30.58      1.34 o
  -3   5  20        4.78        5.03      0.75 o
  -2   5  20        0.48       -0.51      0.51 o
  -1   5  20       60.88       56.67      1.20 o
   0   5  20        5.72        4.57      0.53 o
   1   5  20        7.19        6.24      0.57 o
   2   5  20        0.11       -0.43      0.43 o
   3   5  20        6.16        4.27      0.62 o
   4   5  20        1.67        0.28      0.57 o
   5   5  20        6.37        9.74      0.94 o
   6   5  20        9.64       10.53      2.41 o
  -7   6  20        6.59       12.13      3.25 o
  -6   6  20        2.87        1.18      2.37 o
  -5   6  20        7.00        5.71      1.40 o
  -4   6  20       23.90       25.33      1.96 o
  -3   6  20       16.58       16.22      1.62 o
  -2   6  20        5.83        7.37      1.25 o
  -1   6  20       34.90       39.65      2.62 o
   0   6  20       12.78       13.20      1.50 o
   1   6  20        8.48        8.70      0.91 o
   2   6  20        0.04        0.23      0.67 o
   3   6  20        3.10        2.56      0.81 o
   4   6  20        7.56        9.36      1.22 o
   5   6  20        1.64        1.60      1.15 o
   6   6  20        7.76       11.09      2.96 o
  -9   7  20        0.04       -0.59      3.11 o
  -8   7  20        0.50       -1.48      2.66 o
  -7   7  20        5.68        7.84      3.25 o
  -6   7  20       29.86       42.75      5.18 o
  -5   7  20       24.13       29.29      4.14 o
  -4   7  20       16.70       21.74      3.40 o
  -3   7  20       20.16       18.34      1.74 o
  -2   7  20        0.21        1.76      1.08 o
  -1   7  20        3.28        3.34      1.16 o
   0   7  20       26.05       24.48      2.14 o
   1   7  20       19.00       21.62      1.65 o
   2   7  20        7.43       10.48      1.36 o
   3   7  20        1.12        0.06      1.49 o
   4   7  20        7.54        7.54      2.66 o
   5   7  20        1.48        0.30      2.07 o
  -8   8  20        0.18        1.77      3.25 o
  -7   8  20        3.28        4.73      3.25 o
  -6   8  20        0.56       -1.33      2.37 o
  -5   8  20       12.49       14.50      3.55 o
  -4   8  20        3.52        2.22      2.37 o
  -3   8  20        0.06       -0.15      1.92 o
  -2   8  20        3.76        6.21      2.51 o
   1   8  20        0.08       -1.77      1.77 o
   2   8  20        0.28        2.96      2.22 o
   3   8  20        0.26       -1.77      1.77 o
   4   8  20        0.09        0.44      2.22 o
  -6   9  20        0.19        2.81      3.11 o
  -5   9  20        1.18        0.74      2.51 o
  -4   9  20        0.94        1.04      2.37 o
  -3   9  20        0.01        1.04      2.37 o
  -2   9  20        3.19        3.70      2.51 o
   2   9  20        9.45       10.35      3.11 o
  -4  10  20        0.37       -0.44      2.81 o
  -3  10  20        0.01       -1.92      2.37 o
  -9   1  21        0.13       -0.89      2.37 o
  -8   1  21       27.15       27.17      2.08 o
  -7   1  21        1.21        1.10      1.09 o
  -6   1  21       41.45       44.38      1.83 o
  -5   1  21        0.11       -0.67      0.67 o
  -4   1  21        2.56        1.92      0.73 o
  -3   1  21      253.96      240.13      2.95 o
  -2   1  21        5.96        6.17      0.59 o
  -1   1  21      370.87      336.09      3.34 o
   0   1  21      102.21       98.09      1.87 o
   1   1  21      145.02      128.77      1.85 o
   2   1  21       55.37       56.46      1.11 o
   3   1  21        1.07        0.78      0.48 o
   4   1  21       41.90       35.92      1.09 o
   5   1  21        7.58        6.13      0.72 o
   6   1  21        0.64        0.51      0.61 o
   7   1  21        0.54       -0.20      0.88 o
   8   1  21        0.02       -1.18      1.67 o
  -8   2  21        0.48        1.70      1.05 o
  -7   2  21        3.77        3.50      1.05 o
  -6   2  21        9.57        9.75      1.14 o
  -5   2  21        5.03        4.12      0.76 o
  -4   2  21       30.59       27.73      1.20 o
  -3   2  21       78.64       72.12      1.51 o
  -2   2  21      156.27      148.54      1.89 o
  -1   2  21        0.08        0.20      0.47 o
   0   2  21       37.25       40.44      0.89 o
   1   2  21        0.01        0.17      0.38 o
   2   2  21       24.00       22.43      0.91 o
   3   2  21        9.64       10.97      0.72 o
   4   2  21       31.70       33.63      1.11 o
   5   2  21        7.76        9.25      0.93 o
   6   2  21        1.41        0.56      0.78 o
   7   2  21        0.50       -0.64      0.92 o
  -8   3  21        7.51       10.63      2.19 o
  -7   3  21       21.07       19.13      1.86 o
  -6   3  21       41.53       38.96      1.87 o
  -5   3  21        7.28        7.07      0.99 o
  -4   3  21      183.82      168.76      2.79 o
  -3   3  21       94.29       82.49      1.62 o
  -2   3  21       13.53       12.07      0.77 o
  -1   3  21      190.45      169.15      2.24 o
   0   3  21       40.98       33.05      0.86 o
   1   3  21      201.53      195.43      2.09 o
   2   3  21        6.68        7.69      0.62 o
   3   3  21        1.83        0.48      0.51 o
   4   3  21      130.35      130.11      2.25 o
   5   3  21        9.64        8.31      0.92 o
   6   3  21        0.58       -0.76      0.76 o
   7   3  21        5.23        6.10      1.41 o
  -8   4  21        9.70        4.59      2.66 o
  -7   4  21        0.14        3.66      1.23 o
  -6   4  21       69.55       68.80      3.94 o
  -5   4  21       52.78       51.28      2.15 o
  -4   4  21       16.22       17.01      1.09 o
  -3   4  21        2.15        1.58      0.64 o
  -2   4  21       34.07       31.15      1.22 o
  -1   4  21        0.16        0.22      0.49 o
   0   4  21      174.61      163.54      2.80 o
   1   4  21       36.61       31.83      1.15 o
   2   4  21        3.96        2.90      0.55 o
   3   4  21       12.93       13.65      0.82 o
   4   4  21       12.17        8.79      0.80 o
   5   4  21        2.99        0.95      0.73 o
   6   4  21        9.39        8.92      1.03 o
   7   4  21        0.42        0.15      2.51 o
  -7   5  21        0.01       -1.18      1.63 o
  -6   5  21        2.73        2.64      1.70 o
  -5   5  21        0.08        0.45      0.75 o
  -4   5  21        4.11        4.24      0.78 o
  -3   5  21       24.00       24.91      1.20 o
  -2   5  21        2.31        1.85      0.61 o
  -1   5  21       16.74       21.16      0.87 o
   0   5  21       35.18       39.73      1.09 o
   1   5  21       31.11       27.70      1.04 o
   2   5  21        7.28        6.43      0.65 o
   3   5  21        0.01       -0.48      0.54 o
   4   5  21        2.99        2.36      0.64 o
   5   5  21        0.02       -0.44      0.75 o
   6   5  21        0.00       -3.40      3.40 o
  -7   6  21        9.09        9.61      3.11 o
  -6   6  21       11.59       12.57      3.11 o
  -5   6  21        0.31       -1.48      1.77 o
  -4   6  21        5.54        8.57      1.42 o
  -3   6  21       16.40       12.83      1.53 o
  -2   6  21        0.54        0.85      0.98 o
  -1   6  21       25.46       31.64      1.98 o
   0   6  21        6.87        8.79      1.34 o
   1   6  21       26.22       28.24      2.26 o
   2   6  21       18.18       19.76      1.21 o
   3   6  21        7.55        7.38      0.97 o
   4   6  21        1.31       -0.16      1.05 o
   5   6  21       13.37       15.68      3.66 o
  -8   7  21        2.40       -0.15      2.66 o
  -7   7  21        1.15        2.22      2.66 o
  -6   7  21       36.85       44.38      5.33 o
  -5   7  21       16.04       24.41      3.85 o
  -4   7  21        0.71        3.85      2.22 o
  -3   7  21        6.44        8.73      2.51 o
  -2   7  21        5.53        6.99      1.39 o
  -1   7  21        1.03        1.18      1.36 o
   0   7  21       64.11       66.62      2.88 o
   1   7  21       10.90       11.07      1.38 o
   2   7  21        7.39       10.10      2.14 o
   3   7  21        0.37       -0.21      1.45 o
  -7   8  21        1.70        2.22      2.96 o
  -6   8  21        0.00       -2.22      2.37 o
  -5   8  21        2.68        7.69      2.96 o
  -4   8  21        7.75        7.10      2.66 o
  -3   8  21        0.57        0.44      2.07 o
  -2   8  21        0.30       -1.77      1.77 o
   2   8  21        0.85       -1.77      2.07 o
  -4   9  21        2.35        0.59      2.37 o
  -3   9  21        0.46       -0.15      2.37 o
  -8   0  22        0.06       -0.89      1.36 o
  -7   0  22       27.73       36.26      2.67 o
  -6   0  22       14.39       19.67      2.81 o
  -5   0  22       75.38       79.97      3.13 o
  -4   0  22      338.60      355.84      7.02 o
  -3   0  22      402.25      387.66      5.88 o
  -2   0  22     1049.65      972.53     10.48 o
  -1   0  22        2.37        1.23      0.85 o
   0   0  22      631.40      628.57      7.31 o
   1   0  22       12.18        9.74      1.43 o
   2   0  22        6.49        6.12      0.90 o
   3   0  22       37.70       39.61      1.84 o
   4   0  22        0.36       -0.33      0.77 o
   5   0  22        0.30       -0.75      0.81 o
   6   0  22        2.04       -0.24      0.94 o
   7   0  22        0.44       -1.02      1.02 o
  -9   1  22        0.78        1.33      2.51 o
  -8   1  22        6.76        6.58      2.67 o
  -7   1  22       15.26       17.90      1.50 o
  -6   1  22       31.74       29.95      1.67 o
  -5   1  22        2.07        1.07      0.77 o
  -4   1  22       38.50       32.41      1.51 o
  -3   1  22        9.51        7.58      0.75 o
  -2   1  22      186.84      198.59      2.64 o
  -1   1  22       38.06       43.55      1.07 o
   0   1  22        0.35        1.65      0.37 o
   1   1  22        4.87        4.34      0.45 o
   2   1  22       26.38       25.86      0.87 o
   3   1  22       60.04       52.76      1.16 o
   4   1  22        0.84       -0.51      0.51 o
   5   1  22        3.75        4.12      0.75 o
   6   1  22        8.11        8.02      1.06 o
   7   1  22        0.67        0.54      0.93 o
   8   1  22        0.20        1.18      2.66 o
  -8   2  22        0.34        4.45      1.83 o
  -7   2  22        4.95        5.75      1.16 o
  -6   2  22       25.55       29.28      2.80 o
  -5   2  22        4.46        7.29      0.85 o
  -4   2  22       25.44       30.51      1.62 o
  -3   2  22       28.78       29.77      1.05 o
  -2   2  22        1.13        1.12      0.53 o
  -1   2  22      328.76      302.69      3.42 o
   0   2  22       27.25       27.72      0.81 o
   1   2  22      121.89      106.05      1.52 o
   2   2  22       11.14        9.84      0.63 o
   3   2  22        0.02        0.10      0.48 o
   4   2  22       50.99       54.98      1.41 o
   5   2  22       63.36       63.85      2.19 o
   6   2  22        0.03        0.23      0.85 o
   7   2  22        0.00       -0.30      1.12 o
  -8   3  22       10.62       12.28      2.96 o
  -7   3  22       13.60       14.84      1.67 o
  -6   3  22        3.40        3.46      1.18 o
  -5   3  22        9.02        9.72      1.28 o
  -4   3  22       15.31       12.77      1.13 o
  -3   3  22       17.45       17.14      1.16 o
  -2   3  22       14.42       16.25      0.89 o
  -1   3  22        0.30        1.05      0.90 o
   0   3  22        2.29        0.01      0.48 o
   1   3  22        0.17        0.14      0.49 o
   2   3  22       39.08       45.40      1.28 o
   3   3  22      130.06      135.66      2.20 o
   4   3  22        1.88        1.66      0.71 o
   5   3  22       47.91       53.95      1.71 o
   6   3  22        0.58        0.82      0.88 o
   7   3  22        3.71        1.48      3.11 o
  -8   4  22        4.13        5.62      2.81 o
  -7   4  22       16.00       17.36      2.00 o
  -6   4  22        5.06        7.39      1.67 o
  -5   4  22       20.67       22.46      1.46 o
  -4   4  22        0.83        1.04      0.67 o
  -3   4  22       15.79       15.91      1.02 o
  -2   4  22       88.35       78.78      1.77 o
  -1   4  22       43.69       43.50      1.43 o
   0   4  22       19.98       17.03      0.87 o
   1   4  22        4.70        4.48      0.64 o
   2   4  22       82.32       78.53      1.63 o
   3   4  22        0.34       -0.58      0.58 o
   4   4  22        3.08        4.89      0.79 o
   5   4  22        0.77        0.41      0.77 o
   6   4  22       22.52       19.88      1.51 o
  -6   5  22        1.95        1.15      1.33 o
  -5   5  22        7.57       10.04      1.05 o
  -4   5  22        0.10        0.90      0.70 o
  -3   5  22        0.13        0.99      0.65 o
  -2   5  22       32.16       33.87      1.20 o
  -1   5  22       18.59       17.77      1.25 o
   0   5  22        5.95        6.28      0.63 o
   1   5  22        4.45        5.27      0.59 o
   2   5  22        0.01       -0.39      0.54 o
   3   5  22        7.79        7.42      0.78 o
   4   5  22        6.85        7.47      0.85 o
   5   5  22        0.21       -1.17      1.46 o
  -8   6  22        7.87       10.06      3.11 o
  -7   6  22        0.74       -2.07      2.07 o
  -6   6  22       13.17       15.09      3.25 o
  -5   6  22        5.02        6.80      2.51 o
  -4   6  22       42.04       45.36      4.20 o
  -3   6  22        0.24        1.43      1.49 o
  -2   6  22        2.01        4.39      1.93 o
  -1   6  22        5.22        4.45      1.45 o
   0   6  22        8.87       11.20      1.48 o
   1   6  22       47.00       53.89      2.15 o
   2   6  22        0.16        1.49      1.22 o
   3   6  22        0.21        0.16      0.85 o
   4   6  22        3.93        3.30      1.39 o
   5   6  22        4.09        2.01      1.56 o
  -7   7  22        0.28        4.14      2.81 o
  -6   7  22        0.52        7.10      2.96 o
  -5   7  22       41.77       53.70      4.73 o
  -4   7  22       12.22       18.93      3.40 o
  -3   7  22        7.46       10.21      2.66 o
  -2   7  22        0.10        2.22      1.92 o
  -1   7  22        3.94        8.58      2.51 o
   0   7  22        9.96       15.10      2.29 o
   1   7  22       18.69       20.41      3.85 o
   2   7  22       10.04        9.17      3.25 o
   3   7  22        0.03        0.89      2.81 o
  -4   8  22        8.78       13.02      3.25 o
  -3   8  22        0.92       -0.15      2.22 o
  -2   8  22       10.95       12.72      2.96 o
  -9   1  23        6.56        7.84      3.25 o
  -8   1  23        1.64        2.81      1.57 o
  -7   1  23        1.53        3.15      1.16 o
  -6   1  23        2.73        3.00      0.93 o
  -5   1  23        4.81        5.75      0.97 o
  -4   1  23        3.71        2.17      0.68 o
  -3   1  23      145.16      138.23      2.24 o
  -2   1  23      193.38      189.87      2.60 o
  -1   1  23        0.01        0.83      0.61 o
   0   1  23       31.91       27.83      1.08 o
   1   1  23       73.61       74.30      1.23 o
   2   1  23       14.34        9.86      0.62 o
   3   1  23       81.92       77.80      1.55 o
   4   1  23        0.81        0.18      0.55 o
   5   1  23       27.35       25.74      1.16 o
   6   1  23       11.57       11.64      1.15 o
   7   1  23        0.13       -0.62      1.06 o
  -8   2  23        1.12        2.14      1.67 o
  -7   2  23       15.26       18.30      1.80 o
  -6   2  23        4.37        6.08      1.28 o
  -5   2  23       30.84       31.24      1.95 o
  -4   2  23        5.57        5.21      0.94 o
  -3   2  23       14.00       15.00      0.92 o
  -2   2  23       28.31       26.04      1.08 o
  -1   2  23        3.89        8.89      0.81 o
   0   2  23        1.37        1.50      0.42 o
   1   2  23        0.04        0.31      0.41 o
   2   2  23        0.26        0.37      0.45 o
   3   2  23        3.60        3.66      0.57 o
   4   2  23       16.03       20.30      1.11 o
   5   2  23        3.07        3.08      0.86 o
   6   2  23       41.54       45.23      1.85 o
   7   2  23        0.98       -0.75      1.37 o
  -7   3  23       26.81       27.98      2.06 o
  -6   3  23        9.61       12.37      1.54 o
  -5   3  23        0.41        1.50      1.04 o
  -4   3  23        2.63        0.57      0.83 o
  -3   3  23      181.75      168.16      3.13 o
  -2   3  23        8.87        7.72      0.96 o
  -1   3  23        0.21        1.24      0.65 o
   0   3  23        8.89       10.46      0.76 o
   1   3  23        0.01       -0.48      0.48 o
   2   3  23       11.34       11.16      0.81 o
   3   3  23        2.78        4.39      0.75 o
   4   3  23       51.38       53.22      1.60 o
   5   3  23        1.27        2.10      0.85 o
   6   3  23       17.96       16.24      1.29 o
   7   3  23        1.22        2.07      2.81 o
  -7   4  23        4.17        4.98      1.51 o
  -6   4  23        3.73        4.54      1.26 o
  -5   4  23        4.60        6.60      0.90 o
  -4   4  23        1.65        1.53      0.70 o
  -3   4  23        2.21        0.93      0.74 o
  -2   4  23        0.84       -0.24      0.66 o
  -1   4  23       29.81       26.72      1.25 o
   0   4  23       10.43       10.59      0.76 o
   1   4  23       21.45       18.73      0.94 o
   2   4  23        5.53        5.59      0.81 o
   3   4  23        1.12        0.87      0.80 o
   4   4  23        1.72        1.32      0.73 o
   5   4  23        0.42        0.19      0.90 o
   6   4  23        0.03        0.09      1.26 o
  -6   5  23        0.51        0.83      1.17 o
  -5   5  23        1.30        2.14      0.83 o
  -4   5  23        3.07        3.25      0.81 o
  -3   5  23        4.80        5.27      0.79 o
  -2   5  23        5.04        5.44      0.76 o
  -1   5  23        4.97        5.57      0.75 o
   0   5  23       10.63       10.72      0.97 o
   1   5  23       16.53       22.65      1.06 o
   2   5  23       10.00       14.21      0.91 o
   3   5  23        1.41        1.05      0.62 o
   4   5  23        3.84        3.46      0.89 o
   5   5  23        8.31        6.11      1.45 o
  -5   6  23        4.59        5.18      2.66 o
  -4   6  23       77.38       91.59      5.18 o
  -3   6  23       33.66       41.82      2.97 o
  -2   6  23        1.91        1.87      1.41 o
  -1   6  23        6.72        8.03      1.78 o
   0   6  23       30.91       32.02      2.22 o
   1   6  23       70.24       84.57      3.23 o
   2   6  23        2.45        2.34      1.22 o
   3   6  23       11.60       10.35      2.96 o
   4   6  23        1.51        1.16      3.48 o
  -1   7  23        1.58        0.44      2.37 o
   0   7  23        4.86        4.14      2.81 o
   1   7  23        0.09        1.18      2.51 o
   2   7  23       28.91       28.25      4.44 o
  -7   0  24        0.19       -0.96      1.25 o
  -6   0  24       76.01       76.42      3.34 o
  -5   0  24       13.50        9.41      1.51 o
  -4   0  24      117.94      126.49      3.16 o
  -3   0  24      429.00      399.24      7.52 o
  -2   0  24      159.83      144.58      5.67 o
  -1   0  24     1001.79      975.49     12.09 o
   0   0  24       18.59       25.10      1.36 o
   1   0  24       10.70        8.65      0.96 o
   2   0  24       46.12       46.19      1.72 o
   3   0  24       28.93       22.71      1.42 o
   4   0  24       24.96       16.50      1.34 o
   5   0  24        1.43        0.83      1.69 o
   6   0  24        1.23        0.98      1.06 o
   7   0  24        2.40        2.37      2.51 o
  -8   1  24       10.61        9.17      2.81 o
  -7   1  24        9.05        9.84      1.50 o
  -6   1  24       60.79       66.54      2.29 o
  -5   1  24        7.92        8.12      1.05 o
  -4   1  24        3.00        3.21      0.70 o
  -3   1  24       55.28       50.93      1.42 o
  -2   1  24       11.52       13.16      0.88 o
  -1   1  24      163.07      164.76      2.55 o
   0   1  24       28.57       30.17      1.00 o
   1   1  24       62.89       55.08      1.25 o
   2   1  24        0.10        0.73      0.70 o
   3   1  24        6.38        4.95      0.68 o
   4   1  24       24.79       26.61      1.14 o
   5   1  24        7.10        4.26      0.83 o
   6   1  24        0.87        0.48      0.88 o
   7   1  24        0.24       -1.45      1.45 o
  -8   2  24       38.89       39.94      4.73 o
  -7   2  24        8.82       13.23      2.28 o
  -6   2  24       29.34       24.88      2.54 o
  -5   2  24      110.05      117.56      4.72 o
  -4   2  24        8.40        8.65      1.05 o
  -3   2  24        8.76        8.08      0.78 o
  -2   2  24       81.00       79.14      1.65 o
  -1   2  24      254.97      228.90      2.95 o
   0   2  24        0.45        0.09      0.40 o
   1   2  24       36.50       35.20      1.06 o
   2   2  24        0.00       -0.46      0.48 o
   3   2  24       10.22        5.64      0.83 o
   4   2  24       29.67       31.37      1.44 o
   5   2  24       12.21       11.76      1.10 o
   6   2  24        7.75        6.20      1.05 o
   7   2  24        0.91       -2.07      2.07 o
  -7   3  24        0.01        1.27      1.19 o
  -6   3  24       95.40      109.07      3.33 o
  -5   3  24       34.14       41.71      1.95 o
  -4   3  24       13.86       11.89      1.41 o
  -3   3  24        1.63        4.07      0.88 o
  -2   3  24       33.66       36.28      1.84 o
  -1   3  24       26.10       25.86      1.28 o
   0   3  24       46.51       45.11      1.25 o
   1   3  24        6.20        4.49      0.65 o
   2   3  24        1.34        0.53      0.62 o
   3   3  24        4.92        6.72      0.81 o
   4   3  24       11.04       10.03      1.03 o
   5   3  24        1.96        1.50      0.86 o
   6   3  24        0.16        0.53      1.02 o
  -7   4  24        2.52       -1.33      2.37 o
  -6   4  24        3.82        3.61      1.40 o
  -5   4  24       14.11       20.61      1.47 o
  -4   4  24        3.35        1.82      0.85 o
  -3   4  24        8.15        8.19      1.05 o
  -2   4  24       18.44       20.02      1.28 o
  -1   4  24       26.85       30.08      1.20 o
   0   4  24        6.43        6.80      0.76 o
   1   4  24        0.02        0.39      0.56 o
   2   4  24       11.75       12.91      0.95 o
   3   4  24        4.93        2.28      0.69 o
   4   4  24       33.84       35.77      1.76 o
   5   4  24        1.48        1.27      0.87 o
   6   4  24        5.19        4.83      2.29 o
  -6   5  24        0.06       -1.18      1.48 o
  -5   5  24        0.84        0.73      0.92 o
  -4   5  24        1.78        2.58      0.85 o
  -3   5  24        3.14        1.91      1.02 o
  -2   5  24        0.11       -0.57      0.62 o
  -1   5  24        4.80        4.14      0.67 o
   0   5  24       17.10       19.97      0.94 o
   1   5  24        3.64        3.76      0.66 o
   2   5  24       15.34       16.59      0.96 o
   3   5  24        2.63        2.30      0.72 o
   4   5  24        4.51        4.51      0.95 o
   5   5  24        4.50        3.99      1.92 o
  -3   6  24        1.57        0.63      1.51 o
  -2   6  24        3.15        2.65      2.22 o
  -1   6  24        5.30        6.01      1.39 o
   0   6  24        7.61        8.29      1.56 o
   1   6  24        2.00        3.07      1.36 o
   2   6  24        0.00       -0.33      1.25 o
   3   6  24       16.12       19.97      3.70 o
  -1   7  24        8.03        7.84      2.96 o
   0   7  24       10.28        8.28      3.11 o
   1   7  24        4.37       -1.48      2.37 o
   2   7  24        3.62        3.70      2.66 o
  -8   1  25        0.48        1.33      2.37 o
  -7   1  25       50.19       49.10      2.53 o
  -6   1  25       13.94       12.43      2.06 o
  -5   1  25      103.78      107.39      2.80 o
  -4   1  25       11.35       10.10      0.90 o
  -3   1  25      104.83       99.26      1.97 o
  -2   1  25       89.59       85.46      1.81 o
  -1   1  25        6.38        8.95      0.82 o
   0   1  25      242.65      233.58      2.70 o
   1   1  25       24.91       24.11      0.98 o
   2   1  25        2.05        0.75      0.53 o
   3   1  25        1.33        0.77      0.59 o
   4   1  25       28.41       30.58      1.21 o
   5   1  25       34.00       34.09      1.58 o
   6   1  25        0.36        1.26      0.92 o
   7   1  25        6.31        6.09      2.59 o
  -7   2  25        2.35        3.10      1.35 o
  -6   2  25       20.13       17.27      1.76 o
  -5   2  25       29.29       32.26      1.75 o
  -4   2  25       11.86       14.41      1.25 o
  -3   2  25        0.82        1.54      1.09 o
  -2   2  25        0.24        0.88      0.64 o
  -1   2  25        0.44        4.05      0.61 o
   0   2  25       12.63        9.36      0.68 o
   1   2  25       17.16       14.92      0.88 o
   2   2  25        6.56        4.94      0.80 o
   3   2  25        7.91        8.29      0.92 o
   4   2  25        2.16        4.36      0.89 o
   5   2  25       23.07       25.86      2.02 o
   6   2  25        3.54        1.97      1.22 o
  -7   3  25        4.58        6.51      1.88 o
  -6   3  25       11.78       12.59      1.61 o
  -5   3  25       23.70       29.92      1.74 o
  -4   3  25      132.82      135.24      2.96 o
  -3   3  25       15.65       18.24      1.33 o
  -2   3  25       41.17       38.75      1.92 o
  -1   3  25       60.90       55.39      1.72 o
   0   3  25       17.29       15.73      0.93 o
   1   3  25       33.89       31.12      1.27 o
   2   3  25        3.47        2.97      0.77 o
   3   3  25        0.20       -0.41      0.72 o
   4   3  25        0.77       -0.14      0.75 o
   5   3  25        0.03       -0.14      0.85 o
   6   3  25        3.70        3.51      1.56 o
  -7   4  25        4.26        4.14      2.51 o
  -6   4  25        0.35       -0.72      0.97 o
  -5   4  25        0.16       -0.24      0.93 o
  -4   4  25        3.67        2.12      0.86 o
  -3   4  25       96.14       94.43      2.45 o
  -2   4  25       49.72       48.82      1.86 o
  -1   4  25        1.95        3.11      0.67 o
   0   4  25        0.20        0.99      0.56 o
   1   4  25        0.16        0.51      0.58 o
   2   4  25        0.30        0.17      0.68 o
   3   4  25        0.92        0.96      0.72 o
   4   4  25        0.96        0.52      0.79 o
   5   4  25        0.17        0.03      1.02 o
   6   4  25        0.86        1.04      2.51 o
  -6   5  25        0.07        1.04      1.77 o
  -5   5  25        1.75        1.63      1.48 o
  -4   5  25        3.96        7.43      1.08 o
  -3   5  25        4.46        5.36      1.09 o
  -2   5  25        0.00        0.26      0.70 o
  -1   5  25        4.29        5.10      0.68 o
   0   5  25       13.11       16.86      0.93 o
   1   5  25       32.82       34.90      1.26 o
   2   5  25        9.07       12.45      0.92 o
   3   5  25        3.27        3.10      0.81 o
   4   5  25        0.29        0.28      1.00 o
   5   5  25        0.24        0.59      1.77 o
  -2   6  25       10.35       12.37      2.81 o
  -1   6  25        0.69        0.17      1.18 o
   0   6  25        0.04       -0.94      1.19 o
   1   6  25        0.69        1.72      1.37 o
  -1   7  25        0.41        0.59      2.37 o
   0   7  25        0.14        1.04      2.22 o
   1   7  25        0.03        0.30      2.51 o
  -7   0  26       13.67       12.72      2.81 o
  -6   0  26       35.88       46.26      2.82 o
  -5   0  26      137.05      130.10      3.45 o
  -4   0  26       50.74       49.87      3.04 o
  -3   0  26       20.05       22.13      1.59 o
  -2   0  26        6.96        6.43      1.14 o
  -1   0  26      259.41      246.66      4.59 o
   0   0  26        2.77        2.97      0.86 o
   1   0  26        4.41        4.49      0.88 o
   2   0  26        1.47        0.91      1.11 o
   3   0  26        0.00       -0.30      0.82 o
   4   0  26        0.22        0.73      0.87 o
   5   0  26        3.48        4.30      1.12 o
   6   0  26        0.00       -0.45      1.41 o
  -8   1  26        9.49        4.88      2.81 o
  -7   1  26        2.16        3.18      1.33 o
  -6   1  26        5.16        6.08      1.31 o
  -5   1  26        1.48        0.50      0.77 o
  -4   1  26        5.85        4.08      0.79 o
  -3   1  26       86.43       86.75      2.44 o
  -2   1  26      163.41      158.77      2.50 o
  -1   1  26      104.92       99.12      1.94 o
   0   1  26       25.95       29.08      1.11 o
   1   1  26       46.05       40.22      1.19 o
   2   1  26        0.84        2.40      0.61 o
   3   1  26       21.00       21.69      1.46 o
   4   1  26        0.38        1.08      0.72 o
   5   1  26       15.92       18.53      1.32 o
   6   1  26        0.29       -0.77      1.32 o
  -7   2  26        0.05        2.22      1.66 o
  -6   2  26        6.25        4.89      1.28 o
  -5   2  26        3.49        3.71      1.05 o
  -4   2  26        7.17        7.59      1.09 o
  -3   2  26       10.46        7.20      1.05 o
  -2   2  26        3.42        3.96      0.88 o
  -1   2  26       30.96       29.92      1.53 o
   0   2  26        0.64        1.64      0.67 o
   1   2  26        2.38        1.44      0.66 o
   2   2  26        1.31        1.99      0.72 o
   3   2  26       23.09       24.97      1.32 o
   4   2  26       13.19       12.17      1.11 o
   5   2  26       11.62       10.37      1.12 o
   6   2  26       23.48       24.37      2.27 o
  -7   3  26       17.92       22.78      4.14 o
  -6   3  26        9.51       14.42      1.43 o
  -5   3  26       10.11       10.92      1.27 o
  -4   3  26       24.96       29.89      2.44 o
  -3   3  26        0.05        0.02      0.81 o
  -2   3  26        8.42        7.49      1.05 o
  -1   3  26        2.29        4.99      0.83 o
   0   3  26        3.36        2.71      0.68 o
   1   3  26       33.59       30.53      1.34 o
   2   3  26        1.17        0.16      0.71 o
   3   3  26        9.68       10.93      1.05 o
   4   3  26        8.27       11.03      1.12 o
   5   3  26        1.67        0.82      0.90 o
   6   3  26        1.57        1.33      2.66 o
  -6   4  26       21.24       23.15      2.31 o
  -5   4  26        4.92        2.74      0.99 o
  -4   4  26        0.18        0.94      0.90 o
  -3   4  26       24.80       20.33      1.56 o
  -2   4  26       11.61       15.28      1.29 o
  -1   4  26        2.18        2.28      0.66 o
   0   4  26        4.52        7.10      0.83 o
   1   4  26        7.01        7.83      1.04 o
   2   4  26       31.90       35.78      1.46 o
   3   4  26        5.54        4.84      0.86 o
   4   4  26        0.48       -0.61      0.80 o
   5   4  26        4.59        7.12      1.54 o
  -5   5  26       11.40       12.72      2.37 o
  -4   5  26       29.09       32.08      1.75 o
  -3   5  26       10.61        7.22      1.07 o
  -2   5  26       12.78        9.79      0.99 o
  -1   5  26        0.27       -0.12      0.61 o
   0   5  26        1.04        1.38      0.63 o
   1   5  26       11.58       14.53      1.02 o
   2   5  26        0.01       -0.66      0.66 o
   3   5  26       28.81       31.83      1.78 o
   4   5  26        0.03       -0.44      1.05 o
  -1   6  26       11.13       14.50      3.40 o
  -7   1  27       16.35       16.27      3.40 o
  -6   1  27        2.77        1.86      1.15 o
  -5   1  27       17.00       16.73      1.44 o
  -4   1  27        0.03        0.64      0.67 o
  -3   1  27        0.10        0.06      0.73 o
  -2   1  27       26.79       25.63      1.20 o
  -1   1  27      182.17      182.33      2.75 o
   0   1  27       28.11       27.91      1.08 o
   1   1  27       47.91       49.12      1.31 o
   2   1  27        4.82        3.54      0.66 o
   3   1  27        0.01        0.82      0.66 o
   4   1  27       12.58       13.75      1.16 o
   5   1  27        0.13        0.08      0.88 o
   6   1  27       27.28       25.31      2.82 o
  -7   2  27        1.27       -1.92      1.92 o
  -6   2  27        1.08        2.92      1.05 o
  -5   2  27        2.51        3.03      1.02 o
  -4   2  27        9.95        9.52      1.17 o
  -3   2  27       19.60       22.69      1.49 o
  -2   2  27        0.74        0.54      0.83 o
  -1   2  27        2.82        3.07      0.79 o
   0   2  27        8.49        8.09      0.84 o
   1   2  27        8.32        9.63      0.91 o
   2   2  27       10.99       15.14      1.11 o
   3   2  27        0.03        0.19      0.76 o
   4   2  27        1.78        0.92      0.83 o
   5   2  27       11.49       11.54      1.20 o
   6   2  27        0.38        1.77      2.66 o
  -6   3  27        0.81        1.75      1.10 o
  -5   3  27       26.46       27.11      1.76 o
  -4   3  27       20.32       17.75      1.41 o
  -3   3  27       49.07       51.38      2.16 o
  -2   3  27        6.91        6.74      1.43 o
  -1   3  27       17.81       14.06      1.04 o
   0   3  27       73.10       70.32      2.73 o
   1   3  27        2.81        2.62      0.94 o
   2   3  27       26.70       24.99      1.83 o
   3   3  27        5.31        4.97      0.90 o
   4   3  27        0.44        0.21      0.81 o
   5   3  27        0.02        0.84      1.19 o
  -6   4  27       15.93       19.82      3.40 o
  -5   4  27       24.44       33.78      1.92 o
  -4   4  27        4.48        5.05      1.11 o
  -3   4  27        2.94        4.45      1.02 o
  -2   4  27        4.29        2.43      0.96 o
  -1   4  27       21.89       23.00      1.20 o
   0   4  27        9.10        8.59      0.98 o
   1   4  27        0.16       -0.60      0.67 o
   2   4  27        8.61        9.89      0.97 o
   3   4  27        0.11        0.64      0.79 o
   4   4  27        1.81        1.75      0.95 o
   5   4  27        0.00        0.44      2.37 o
  -5   5  27        0.59        0.44      1.63 o
  -4   5  27        0.05        1.89      1.31 o
  -3   5  27       12.79       15.73      1.35 o
  -2   5  27       20.30       27.48      1.89 o
  -1   5  27        2.82        3.78      0.76 o
   0   5  27       10.50       13.05      0.98 o
   1   5  27        1.31        0.99      0.73 o
   2   5  27        5.02        3.96      0.97 o
   3   5  27       23.18       26.16      2.24 o
   4   5  27        4.15        4.14      1.77 o
  -6   0  28       13.97       19.64      2.29 o
  -5   0  28      139.83      144.39      4.34 o
  -4   0  28        1.34        1.92      1.08 o
  -3   0  28       96.81      103.08      2.98 o
  -2   0  28        0.00        0.03      0.91 o
  -1   0  28        2.23        5.11      1.07 o
   0   0  28       74.83       78.70      2.23 o
   1   0  28       28.76       26.87      1.57 o
   2   0  28        8.25        8.54      1.09 o
   3   0  28        2.56        0.95      0.98 o
   4   0  28        0.08       -0.22      1.07 o
   5   0  28        5.66        5.44      1.77 o
  -7   1  28        2.09        1.48      2.37 o
  -6   1  28        6.69        6.50      1.22 o
  -5   1  28       10.79       11.52      1.41 o
  -4   1  28       32.12       36.12      1.84 o
  -3   1  28        0.39        0.22      0.72 o
  -2   1  28        3.66        2.49      0.74 o
  -1   1  28        1.45        3.74      0.69 o
   0   1  28       53.87       58.71      1.41 o
   1   1  28       44.59       53.95      1.61 o
   2   1  28        0.02       -0.22      0.62 o
   3   1  28        5.09        5.50      0.89 o
   4   1  28        0.14        0.32      0.83 o
   5   1  28        0.25        0.66      1.00 o
   6   1  28        1.75        4.14      2.66 o
  -7   2  28       10.86        7.25      2.81 o
  -6   2  28       12.16       14.06      1.46 o
  -5   2  28       19.81       19.91      2.03 o
  -4   2  28      139.52      138.82      3.91 o
  -3   2  28       15.57       14.82      1.35 o
  -2   2  28        4.68        4.71      0.98 o
  -1   2  28        0.13        0.16      0.73 o
   0   2  28       68.81       65.83      1.79 o
   1   2  28       83.30       83.53      2.02 o
   2   2  28        0.03       -0.69      0.69 o
   3   2  28        3.88        3.22      0.87 o
   4   2  28        0.30        1.14      0.87 o
   5   2  28       45.09       50.71      2.54 o
  -6   3  28        3.59        6.88      1.93 o
  -5   3  28        5.50        8.65      1.25 o
  -4   3  28       15.07       17.65      1.44 o
  -3   3  28        8.39        9.39      1.20 o
  -2   3  28        7.75        6.28      1.07 o
  -1   3  28       14.96       17.76      1.23 o
   0   3  28        0.23        2.14      0.72 o
   1   3  28        1.75        1.91      1.05 o
   2   3  28        0.02       -0.21      0.69 o
   3   3  28        0.00       -0.54      0.76 o
   4   3  28        0.93       -0.21      0.83 o
   5   3  28        1.16       -0.30      2.66 o
  -5   4  28       17.21       19.29      2.22 o
  -4   4  28        0.04        0.07      1.13 o
  -3   4  28        0.53        0.00      0.94 o
  -2   4  28        4.97        5.18      0.94 o
  -1   4  28       11.76       12.78      1.03 o
   0   4  28        7.34        6.81      0.88 o
   1   4  28        0.41        0.79      0.71 o
   2   4  28       11.46       16.04      1.17 o
   3   4  28        0.66        0.86      0.82 o
   4   4  28        1.54       -0.24      1.28 o
  -4   5  28        9.79        9.47      1.67 o
  -3   5  28        0.62        0.96      1.16 o
  -2   5  28       27.01       34.63      1.43 o
  -1   5  28        3.63        3.41      0.80 o
   0   5  28        0.56        0.78      0.73 o
   1   5  28        4.86        6.18      0.89 o
   2   5  28        0.79        0.52      1.00 o
   3   5  28        2.27       -0.44      1.57 o
  -7   1  29        8.52        2.96      2.51 o
  -6   1  29       24.52       29.60      2.29 o
  -5   1  29       38.13       35.40      2.93 o
  -4   1  29        1.36        2.12      0.98 o
  -3   1  29        1.18        0.74      0.89 o
  -2   1  29        4.11        5.92      1.04 o
  -1   1  29        2.09        3.15      0.71 o
   0   1  29       17.31       17.08      1.03 o
   1   1  29       60.43       61.93      1.80 o
   2   1  29       10.53       12.20      1.07 o
   3   1  29        4.00        3.64      0.92 o
   4   1  29        0.02        1.40      0.91 o
   5   1  29        2.02        7.51      2.88 o
  -6   2  29        0.39       -0.25      1.42 o
  -5   2  29        0.03        0.44      0.97 o
  -4   2  29       19.32       24.76      1.68 o
  -3   2  29       13.68       13.56      1.34 o
  -2   2  29       15.23       16.01      1.40 o
  -1   2  29        0.01       -0.85      0.99 o
   0   2  29       33.04       31.02      1.43 o
   1   2  29        1.29        3.55      0.87 o
   2   2  29        0.26        0.50      0.76 o
   3   2  29        1.03       -0.16      0.80 o
   4   2  29        1.86        2.87      0.99 o
   5   2  29        5.88        6.34      2.14 o
  -5   3  29        0.91       -0.03      0.97 o
  -4   3  29        2.14        4.13      1.92 o
  -3   3  29        2.77        5.04      1.08 o
  -2   3  29        0.44        0.32      0.86 o
  -1   3  29        4.34        5.18      0.85 o
   0   3  29       18.54       20.98      1.23 o
   1   3  29        1.25        0.63      0.75 o
   2   3  29        3.95        3.87      0.88 o
   3   3  29        0.01        1.14      0.84 o
   4   3  29        1.60        0.06      1.02 o
  -5   4  29       17.21       20.26      3.55 o
  -4   4  29        0.00        1.16      1.03 o
  -3   4  29        0.00        1.51      0.95 o
  -2   4  29       13.33       12.48      1.17 o
  -1   4  29        1.67        1.61      0.78 o
   0   4  29        2.61        4.24      0.85 o
   1   4  29        8.53        8.99      0.99 o
   2   4  29        1.67        2.60      0.83 o
   3   4  29        5.66        7.29      1.23 o
   4   4  29        4.84        4.29      2.66 o
  -4   5  29       18.38       18.49      2.51 o
  -3   5  29       22.32       41.31      2.51 o
  -2   5  29       22.82       25.07      1.58 o
  -1   5  29       14.93       19.91      1.35 o
   0   5  29        9.90       11.38      1.19 o
   1   5  29        2.83        0.78      0.93 o
   2   5  29       21.82       24.60      2.51 o
  -5   0  30        6.41        7.85      2.07 o
  -4   0  30        3.60        3.61      1.66 o
  -3   0  30        0.90        1.01      0.97 o
  -2   0  30       25.75       25.21      1.79 o
  -1   0  30        2.18        3.19      1.22 o
   0   0  30        3.15        7.62      1.11 o
   1   0  30        1.57        1.59      0.93 o
   2   0  30       13.98       14.17      1.35 o
   3   0  30        3.31        4.61      1.41 o
   4   0  30        1.67        1.86      3.70 o
  -6   1  30        1.06        0.54      1.51 o
  -5   1  30        6.99       10.15      1.30 o
  -4   1  30        1.42        0.15      0.92 o
  -3   1  30       20.56       25.20      1.62 o
  -2   1  30        0.16        0.50      0.90 o
  -1   1  30       31.43       32.92      1.48 o
   0   1  30       37.21       34.77      1.51 o
   1   1  30        1.82        4.97      0.86 o
   2   1  30        0.37        0.82      0.77 o
   3   1  30        0.55        2.21      0.88 o
   4   1  30        5.70        5.43      1.27 o
   5   1  30        0.45        0.15      2.51 o
  -6   2  30        0.99       -0.33      1.56 o
  -5   2  30        0.34       -0.87      0.99 o
  -4   2  30        5.64        5.17      1.13 o
  -3   2  30       47.95       46.11      2.08 o
  -2   2  30       10.77       15.15      1.58 o
  -1   2  30       25.03       20.87      1.26 o
   0   2  30       23.37       21.53      1.28 o
   1   2  30       21.01       19.21      1.25 o
   2   2  30       25.38       21.50      1.32 o
   3   2  30       15.82       18.26      1.31 o
   4   2  30        1.98        1.65      1.56 o
   5   2  30        0.85        0.59      2.51 o
  -5   3  30        4.19        5.25      1.52 o
  -4   3  30       24.65       23.95      1.68 o
  -3   3  30       14.15       15.84      1.44 o
  -2   3  30        6.23        4.63      1.04 o
  -1   3  30        2.41        1.28      0.71 o
   0   3  30        2.39        3.18      0.81 o
   1   3  30        3.43        3.34      0.85 o
   2   3  30        0.24        0.86      0.80 o
   3   3  30        0.19        0.58      0.88 o
  -4   4  30        0.11        1.34      2.14 o
  -3   4  30       22.83       24.89      1.70 o
  -2   4  30       22.16       27.72      1.41 o
  -1   4  30        5.10        6.44      0.92 o
   0   4  30       20.78       23.71      1.55 o
   1   4  30        0.11       -0.10      0.78 o
   2   4  30        0.51        0.20      0.84 o
   3   4  30        0.00        0.70      1.19 o
  -3   5  30       14.16       14.35      3.40 o
  -2   5  30       45.94       46.40      9.69 o
  -1   5  30       20.74       22.70      2.37 o
   0   5  30        1.16        2.43      1.42 o
   1   5  30        0.09       -0.22      1.31 o
   2   5  30       22.94       26.48      3.99 o
  -6   1  31        1.84        2.51      2.22 o
  -5   1  31        4.48        6.90      3.77 o
  -4   1  31        4.86        4.93      1.62 o
  -3   1  31        4.30        5.34      1.11 o
  -2   1  31        3.00        3.57      1.03 o
  -1   1  31       11.87       11.90      1.09 o
   0   1  31       21.56       23.80      1.34 o
   1   1  31        9.21        7.94      0.99 o
   2   1  31        3.41        3.54      0.98 o
   3   1  31        0.04       -0.65      0.86 o
   4   1  31        0.30        5.32      2.66 o
  -6   2  31        0.00        0.89      2.66 o
  -5   2  31        1.44        3.52      1.72 o
  -4   2  31       41.35       47.90      2.21 o
  -3   2  31        3.47        2.70      1.05 o
  -2   2  31       60.56       64.20      3.59 o
  -1   2  31        6.82        8.06      0.99 o
   0   2  31       39.96       39.88      1.64 o
   1   2  31        1.20        2.67      1.00 o
   2   2  31        6.29        4.71      1.00 o
   3   2  31        1.49        3.53      1.20 o
   4   2  31        3.87        2.59      1.99 o
  -4   3  31        0.02       -0.24      1.00 o
  -3   3  31        0.90        2.99      1.06 o
  -2   3  31        4.24        4.26      1.16 o
  -1   3  31        0.00        1.50      0.79 o
   0   3  31        0.46        0.83      0.76 o
   1   3  31        0.13        1.07      0.86 o
   2   3  31        3.11        2.69      0.89 o
   3   3  31        3.91        4.94      1.95 o
  -3   4  31        6.18        6.52      1.67 o
  -2   4  31       20.06       28.61      1.58 o
  -1   4  31        7.92        7.35      1.02 o
   0   4  31        0.36        2.09      0.86 o
   1   4  31        1.25        0.72      0.90 o
   2   4  31        0.49        0.19      1.24 o
  -2   5  31        8.67       13.31      3.25 o
  -1   5  31       29.39       37.88      3.85 o
   0   5  31        0.24        2.28      2.14 o
   1   5  31        2.50        2.07      2.51 o
  -4   0  32        0.04       -0.44      1.92 o
  -3   0  32        7.48        7.84      2.37 o
  -2   0  32       25.02       27.71      2.96 o
  -1   0  32        9.27       11.46      1.56 o
   0   0  32        0.00       -1.02      1.02 o
   1   0  32        7.42       10.28      1.92 o
   2   0  32       12.52       15.90      3.85 o
  -5   1  32        0.28       -1.33      1.77 o
  -4   1  32       11.63       13.12      1.52 o
  -3   1  32       39.50       43.96      2.12 o
  -2   1  32        2.51        0.69      1.07 o
  -1   1  32        7.22        8.87      1.03 o
   0   1  32        4.24        5.44      0.94 o
   1   1  32        2.79        3.82      0.95 o
   2   1  32        0.06       -0.36      0.81 o
   3   1  32        2.72        6.51      2.66 o
  -5   2  32        0.07        0.30      1.46 o
  -4   2  32        5.04        6.70      1.83 o
  -3   2  32        2.40        4.22      1.37 o
  -2   2  32        1.49        2.75      0.98 o
  -1   2  32        2.75        4.20      0.94 o
   0   2  32        0.26       -0.58      0.76 o
   1   2  32       61.42       61.76      1.97 o
   2   2  32       38.36       37.23      1.74 o
   3   2  32       14.32       13.39      2.81 o
   4   2  32        0.14       -1.63      2.51 o
  -4   3  32        9.84        4.73      2.96 o
  -3   3  32        1.26        2.30      1.07 o
  -2   3  32        0.39        0.75      0.80 o
  -1   3  32        0.00       -0.76      0.76 o
   0   3  32       11.96       11.93      1.11 o
   1   3  32       13.08        9.33      1.08 o
   2   3  32        0.16        3.14      1.53 o
  -3   4  32        1.59        2.96      2.66 o
  -2   4  32       17.94       20.65      1.87 o
  -1   4  32       12.63       15.20      1.67 o
   0   4  32        2.71        3.11      1.26 o
   1   4  32        7.53        8.52      1.83 o
  -4   1  33        1.56        1.04      2.07 o
  -3   1  33       16.01       15.48      1.51 o
  -2   1  33        7.51        5.98      1.09 o
  -1   1  33        3.33        3.22      0.89 o
   0   1  33        4.03        3.52      0.94 o
   1   1  33        3.36        4.51      0.97 o
   2   1  33       30.75       31.06      3.99 o
   3   1  33       28.63       33.73      4.88 o
  -4   2  33        5.87        8.78      2.02 o
  -3   2  33       18.97       19.93      2.46 o
  -2   2  33        4.69        4.21      1.09 o
  -1   2  33        0.29        0.05      0.83 o
   0   2  33        0.21        0.29      0.83 o
   1   2  33       17.74       20.29      1.75 o
   2   2  33       23.38       24.37      2.82 o
   3   2  33        5.49        6.21      3.25 o
  -3   3  33        1.79        0.30      2.37 o
  -2   3  33       11.88       12.61      1.82 o
  -1   3  33        0.80        1.23      0.98 o
   0   3  33        0.00       -0.82      1.04 o
   1   3  33        0.21        2.04      1.74 o
  -1   4  33        0.00        1.33      2.22 o
  -1   0  34        5.89        8.87      2.96 o
  -3   1  34        0.28        0.74      2.37 o
  -2   1  34       26.90       32.10      3.99 o
  -1   1  34        1.65        1.09      1.51 o
   0   1  34        0.19       -1.92      1.92 o
   1   1  34        1.13        2.96      2.51 o
  -4   2  34       12.13       17.45      3.40 o
  -3   2  34        1.34        1.71      1.63 o
  -2   2  34        0.00       -2.14      2.14 o
  -1   2  34        0.04        1.39      1.60 o
   0   2  34        0.75       -0.03      1.66 o
   1   2  34        0.27       -1.22      2.81 o
   2   2  34        0.48        2.07      1.81 o
  -1   3  34        0.22        0.74      2.37 o
  -3   2  35        5.75        9.32      2.81 o
  -2   2  35        1.15        0.92      2.00 o
  -1   2  35        5.76        5.42      2.02 o
   0   2  35        0.58       -1.04      1.57 o
   1   2  35        0.51        0.30      2.51 o
 
